# Supplementary material for: The Ratiometric Transcript Signature MX2/GPR183 Is Consistently Associated With RTS,S-Mediated Protection Against Controlled Human Malaria Infection
Source: Front Immunol. 2020 Apr 28;11:669. doi: 10.3389/fimmu.2020.00669 (PMC7199517; doi:10.3389/fimmu.2020.00669)
Supplement: Supplementary Table 1 — Experimental design summaries for the five RTS,S CHMI transcriptional profiling studies evaluated in the meta-analysis. [file Data_Sheet_1.xlsx]

## Sheet: SupplementaryTable_01
Supplementary Table 1: Experimental design summaries for the five RTS,S CHMI transcriptional profiling studies evaluated in the meta-analysis.
	STUDY NAME	Clinicaltrials.gov identifier	Transcriptomics platform	Transcriptomics accession/PMID	Label	Intervention	NUMBERS OF SUBJECTS WITH TRANSCRIPTOMICS DATA
							PROTECTED	NOT PROTECTED
RRR RTS,S regimens	Study 1	NCT00075049	PBMC RNA Microarray: Affymetrix GeneChip Human Genome U133 Plus 2.0	E-MTAB-4629/28588574	"RRR"	Three monthly RTS,S (AS01B) vaccinations.	15	11
	Study 2	NCT01366534		GSE89292/28193898			11*	10*
			PBMC RNA RNA-Seq	GSE103401/ (28193898 & this study)			11*	10*
	Study 3	NCT01857869	PBMC RNA RNA-Seq	GSE102288			10	6
	Study 4	NCT01883609	Whole blood RNA Microarray: Illumina HumanHT-12 V4.0 expression beadchip	GSE103862/ 27307573			12	4
	Study 5	NCT02252640		GSE103874/ 30323956			5	2
Alternative regimens involving RTS,S	Study 1	NCT00075049	PBMC RNA Microarray: Affymetrix GeneChip Human Genome U133 Plus 2.0	E-MTAB-4629/28588574	"RRR_AS02A"	Three monthly RTS,S (AS02A) vaccinations. AS02A is a formulation of QS21 and MPL in an oil and water emulsion, which differs from the liposomal formulation of AS01B involving the same components.	10	15
	Study 2	NCT01366534		GSE89292/28193898	"ARR"	One vaccination with Ad35.CS.01 followed one month later by two monthly RTS,S vaccinations.	11*	14*
			PBMC RNA RNA-Seq	GSE103401/ (28193898 & this study)			11*	14*
	Study 3	NCT01857869	PBMC RNA RNA-Seq	GSE102288/ (27296848 & this study)	"RRr"	Two monthly RTS,S vaccinations followed six months later by RTS,S delivered at 1/5th the standard dose.	26	4
	Study 4	NCT01883609	Whole blood RNA Microarray: Illumina HumanHT-12 V4.0 expression beadchip	GSE103862/ 27307573	"RRRplus"	RTS,S vaccination, followed by ChAd63 ME-TRAP two weeks later, followed by RTS,S two weeks later, followed by RTS,S one month later, followed by MVA ME-TRAP two weeks later.	14	2
	Study 5	NCT02252640		GSE103874/ 30323956	"G2"	Two monthly RTS,S vaccinations followed one month later by RTS,S delivered at 1/5th the standard dose.	8	1
					"G3"	RTS,S co-administered with ChAd63 ME-TRAP followed one month later by two monthly vaccinations with RTS,S co-administered with MVA ME-TRAP.	6	4
					"G4"	RTS,S co-administered with ChAd63 ME-TRAP followed one month later by RTS,S co-administered with MVA ME-TRAP followed one month later by RTS,S given at 1/5th the standard dose co-administered with MVA ME-TRAP.	5	4
*Study 2 transcriptomics includes participants whose RNA samples were profiled on both microarray and RNA-Seq platforms.

## Sheet: SupplementaryTable_02
Supplementary Table 2: Transcriptional analysis time points for the five RTS,S CHMI studies and how the time points relate to each vaccination. Time points that were assessed in more than one study are highlighted in orange; the two time points that were assessed in all studies are highlighted in yellow. Alternative arms lacking samples for protected or non-protected subjects are highlighted in r…
INTERVENTIONS
1st VACCINATION (VAC1)	2nd VACCINATION (VAC2)	3rd VACCINATION (VAC3)	CHALLENGE		Study 1		Study 4		Study 5				Study 2 (microarray)		Study 2 (RNA-Seq)		Study 3
				TIMEPOINT	"RRR"	"RRR_AS02A"	"RRR"	"RRRplus"	"RRR"	"G2"	"G3"	"G4"	"RRR"	"ARR"	"RRR"	"ARR"	"RRR"	"RRr"
RTS,S (AS01B) or RTS,S (AS02A) or Ad35.CS.01 or [RTS,S (AS01B)+ChAd63 ME-TRAP]				Pre-immunization	D0 (NP:11: P:14)	D0 (NP:15; P:10)	D0 (NP: 4; P:11)	D0 (NP: 0; P: 13)	D0 (NP: 2; P:5)	D0 (NP:1; P:8)	D0 (NP:4; P:5)	D0 (NP: 3; P:5)	D0 (NP: 10: P:11)	D0 (NP:13; P:11)	D0 (NP: 10; P: 11)	D0 (NP: 14; P:10)	D0 (NP: 6; P:10)	D0 (NP: 4; P:26)
				Day 1 post VAC1			D1 (NP: 4; P:11)	D1 (NP:2; P:14)	D1 (NP: 2; P:5)	D1 (NP:1; P:8)	D1 (NP:4; P:6)	D1 (NP: 4; P:5)	D1 (NP: 8; P:10)	D1 (NP:13; P:11)	D1 (NP: 10; P: 11)	D1 (NP: 13; P:11)
				Day 2 post VAC1									D2 (NP: 9; P: 11)	D2 (NP:14; P:11)	D2 (NP: 9; P:11)	D2 (NP: 14; P:11)
				Day 6 post VAC1									D6 (NP: 10; P:11)	D6 (NP: 13; P:11)	D6 (NP: 10; P:11)	D6 (NP: 14; P:11)
				Day 14 post VAC1									D14 (NP: 10; P:11)	D14 (NP: 14; P:11)	D14 (NP: 10; P:10)	D14 (NP: 14; P:11)
				Day 1 post ChAd63 ME-TRAP (Vac-055 "RRRplus" arm only)				D15 (NP: 0; P:13)
	RTS,S (AS01B) or RTS,S (AS02A) or [RTS,S (AS01B) + MVA ME-TRAP]			Day 0 of VAC2/Day 28 post VAC1									D28 (NP:10; P:11)	D28 (NP:14; P:11)	D28 (NP: 10; P:10)	D28 (NP: 14; P:11)
				Day 1 post VAC2			D29 (NP: 4; P:12)	D29 (NP: 1; P:13)	D29 (NP: 1; P:5)	D29 (NP:1; P:8)	D29 (NP:3; P:6)	D29 (NP: 4; P:5)	D29 (NP:9; P:9)	D29 (NP:13; P:10)	D29 (NP: 10; P:10)	D29 (NP: 14; P:11)
				Day 6 post VAC2									D34 (NP:10; P:11)	D34 (NP: 13; P: 11)	D34 (NP: 10; P:11)	D34 (NP: 14; P: 11)
		RTS,S (AS01B) or [(1/5) RTS,S (AS01B)] or RTS,S (AS02A) or [RTS,S (AS01B) + MVA ME-TRAP] or [(1/5) RTS,S (AS01B) + MVA ME-TRAP]		Day of VAC3	D56 (NP:11; P:13)	D56 (NP: 15; P: 7)							D56 (NP: 9; P:11)	D56 (NP: 14; P:11)	D56 (NP: 10; P:11)	D56 (NP: 14; P:11)	D56 (NP:6; P:10)	D196 (NP: 4; P: 25)
				Day 1 post VAC3	D57 (NP:11; P:12)	D57 (NP: 15; P: 7)	D57 (NP:3; P:10)	D57 (NP: 0; P:12)	D57 (NP: 2; P:3)	D57 (NP:1; P:4)	D57 (NP: 4; P:4)	D57 (NP: 4; P:4)	D57 (NP: 9; P:10)	D57 (NP: 12; P:11)	D57 (NP: 10; P:11)	D57 (NP: 14; P:11)	D57 (NP: 6; P:10)	D197 (NP: 4; P:26)
				Day 3 post VAC3	D59 (NP:10; P:13)	D59 (NP:15; P: 7)											D59 (NP: 6; P: 10)	D199 (NP: 4; P:26)
				Day 6 post VAC3									D62 (NP: 6; P:11)	D62 (NP: 14; P:11)	D62 (NP: 9; P:11)	D62 (NP: 14; P:11)
				Day 1 post MVA ME-TRAP (Vac-055 "RRRplus" arm only)				D71 (NP: 1; P: 13)
				Day 14 post VAC3	D70 (NP:11; P:8)	D70 (NP: 14; P: 5)											D70 (NP: 6; P: 10)	D210 (NP: 4; P:26)
				Day 21 post VAC3									D77 (NP: 9; P:11)	D77 (NP: 14; P:11)	D77 (NP:10; P:11)	D77 (NP:13; P:11)	D77 (NP: 6; P:10)	D217 (NP: 4; P:26)
			CHMI CHALLENGE	Day of Challenge (or day closest to challenge)	D70 (NP:11; P:8)	D70 (NP: 14; P: 5)			D83 (NP: 2; P:4)	D83 (NP:1; P:8)	D83 (NP: 4; P:6)	D83 (NP: 4; P:5)	D77 (NP: 9; P:11)	D77 (NP: 14; P:11)	D77 (NP:10; P:11)	D77 (NP:13; P:11)	D77 (NP: 6; P:10)	D217 (NP: 4; P:26)
				Day 1 post Challenge	D71 (NP:11; P:8)	D71 (NP: 15; P:5 )							D78 (NP: 9; P:11)	D78 (NP: 14; P: 11)	D78 (NP:10; P:11)	D78 (NP: 14; P:11)
				Day 5 post Challenge	D75 (NP:11; P:8)	D75 (NP: 15; P: 5)							D82 (NP: 9; P:10)	D82 (NP: 14; P:10)	D82 (NP: 10; P:10)	D82 (NP: 14; P:10)

## Sheet: SupplementaryTable_03
Supplementary Table 3: quantitative real-time PCR (qRT-PCR) confirmation of Study 2 and Study 3 RNA-Seq. (TOP) Genes and associated Taqman primer/probe sets that were used as housekeeping genes to normalize Ct values. (BOTTOM) Gene-level spearman rank correlation statistics (Rho, p-value, and number of data points) for correlations between normalized qRT-PCR data and (Left) Study 2 microarray dat…
Reference (housekeeping primers): the average Ct value in each sample was used for normalization
GeneSymbol	AssayID		GeneSymbol	AssayID
CDV3	Hs00250190_m1		NONO	Hs00939763_g1
ENSA	Hs02339990_g1		RAD23A	Hs00908419_m1
EWSR1	Hs01580532_g1		RAF1	Hs00234119_m1
HNRNPK	Hs03989611_gH
Signal primers: Ct values were normalized for each sample by the average of the reference primers
		Study 2: qRT-PCR vs. Microarray			Study 2: qRT-PCR vs. RNA-Seq			Study 3: qRT-PCR vs. RNA-Seq
GeneSymbol	AssayID	Spearman Rho	p-value	N	Spearman Rho	p-value	N	Spearman Rho	p-value	N
ATF3	Hs00231069_m1	0.287773	0.0889752	38	0.298327	0.0774915	38	0.697199	2.65993e-17	110
BATF	Hs00232390_m1	0.63861	4.18176e-05	38	0.787387	3.02539e-07	38	0.943068	1.89227e-53	110
CCL20	Hs00355476_m1	0.922712	0	38	0.903035	0	38	0.93267	1.22915e-49	110
CXCL10	Hs00171042_m1	0.908366	0	38	0.809781	1.77208e-07	38	0.913977	2.53369e-43	110
EZR	Rh00931652_m1	0.711969	2.64861e-06	38	0.666924	1.49773e-05	38	0.518971	6.30782e-09	110
GABARAPL1	Rh04347342_gH	0.868421	0	38	0.886913	0	38	0.716151	3.82255e-17	110
GTF2H1	Rh02796321_m1	0.701158	4.00658e-06	38	0.687516	6.80567e-06	38	0.71845	4.32723e-18	110
HMOX1	Hs01110250_m1	0.740161	7.44359e-07	38	0.80275	1.44127e-07	38	0.822606	3.07083e-28	110
HSPA1A	Hs00359163_s1	0.824561	6.70447e-08	38	0.764817	3.77834e-07	38	0.473687	1.96857e-07	110
IFIH1	Hs00223420_m1	0.68906	6.40952e-06	38	0.72973	1.39355e-06	38	0.845781	3.07987e-31	110
IFIT1	Hs00356331_g1	0.728185	1.46951e-06	38	0.752896	6.84449e-07	38	0.928441	2.94342e-48	110
IFIT2	Hs00533665_m1	0.822689	1.89408e-07	38	0.830812	1.51059e-07	38	0.914937	2.31398e-44	110
IFIT3	Hs00382744_m1	0.868211	0	38	0.846847	4.209e-08	38	0.918481	2.55907e-45	110
IFNG	Hs00989291_m1	0.88417	0	38	0.873102	0	38	0.910106	2.35557e-42	110
IL1B	Hs00174097_m1	0.806723	2.76454e-07	38	0.807843	2.69772e-07	38	0.874209	1.13396e-35	110
IL6	Hs00985639_m1	0.943812	0	38	0.942864	0	38	0.919825	1.08173e-45	110
IRF1	Hs00971960_m1	0.561166	0.000379922	38	0.510194	0.00144999	38	0.769767	2.15587e-22	110
ISG15	Hs00192713_m1	0.652916	1.91409e-05	38	0.637743	3.32458e-05	38	0.885021	1.19286e-37	110
MTHFD1L	Hs00914916_m1	0.87174	0	38	0.853248	1.91668e-09	38	0.768392	1.15301e-22	110
NFKBIA	Rh02797336_m1	0.758824	7.74611e-07	38	0.758543	7.8017e-07	38	0.793998	4.34082e-25	110
NLRP3	Rh02809983_m1	0.4578	0.00476708	38	0.615932	7.05569e-05	38	0.841971	1.03352e-30	110
PMAIP1	Hs00560402_m1	0.683973	5.81831e-06	38	0.676624	7.75365e-06	38	0.853117	2.72234e-32	110
PTGS2	Rh01573476_m1	0.958037	0	38	0.954244	0	38	0.91317	6.69606e-44	110
RSAD2	Hs01057264_m1	0.712885	3.46414e-06	38	0.616246	0.000113059	38	0.82909	4.94315e-29	110
SESN2	Hs00230241_m1	0.0568627	0.744894	38	0.146499	0.399554	38	0.287309	0.0023397	110
SLCO4A1	Hs00983988_m1	0.564736	0.000418377	38	0.592278	0.000188328	38	0.815081	4.05031e-27	110
SOCS3	Hs02330328_s1	0.667181	1.4833e-05	38	0.579151	0.00027781	38	0.829491	4.40368e-29	110
TLR7	Hs00152971_m1	0.626837	4.87305e-05	38	0.65908	1.51987e-05	38	0.731179	2.59715e-19	110
TNF	Hs99999043_m1	0.940019	0	38	0.933144	0	38	0.874088	1.19075e-35	110
TRAFD1	Mf04358986_m1	0.561192	0.000682579	38	0.526662	0.00160153	38	0.105761	0.299989	110
ULK2	Hs00206622_m1	0.603361	0.000168614	38	0.684034	1.04832e-05	38	0.509994	1.47542e-08	110
	MEDIAN	0.712885	2.64861e-06		0.752896	7.8017e-07		0.829491	4.40368e-29

## Sheet: SupplementaryTable_04
Supplementary Table 04: Transcriptional modules exhibiting coherent patterns of expression within the five RTS,S CHMI studies.
SOURCE OF TRANSCRIPTIONAL MODULE	MODULE	TRANSCRIPTS RETAINED IN COHERENT MODULE
MSIGDB HALLMARKS	HALLMARK_TNFA_SIGNALING_VIA_NFKB	CXCL10, TNFAIP6, IFIH1, PLAUR, GADD45B, NAMPT, RNF19B, SOD2, IL1B, BCL6, MXD1
MSIGDB HALLMARKS	HALLMARK_IL6_JAK_STAT3_SIGNALING	CXCL10, STAT2, STAT1, CCR1, TLR2, IRF1, IL15RA, MYD88, IFNGR2
MSIGDB HALLMARKS	HALLMARK_INTERFERON_ALPHA_RESPONSE	LAMP3, CXCL10, RSAD2, IFI44L, ISG15, IFIT3, BATF2, OAS1, IFI44, OASL, IFI27, CMPK2, RTP4, WARS, PLSCR1, IRF7, GBP4, LAP3, IFI35, MX1, SAMD9L, EPSTI1, IFIT2, DHX58, IFIH1, MOV10, LY6E, PARP14, UBE2L6, TRAFD1, LGALS3BP, PARP9, STAT2, BST2, CD74, PARP12, EIF2AK2, TDRD7, SAMD9, NUB1, IL15, SP110, TRIM21, CASP1, HERC6, ADAR, PSMB8, NMI, PSME1, GBP2, FAM46A, TRIM25, SLC25A28
MSIGDB HALLMARKS	HALLMARK_INTERFERON_GAMMA_RESPONSE	IDO1, CXCL10, RSAD2, IFI44L, SERPING1, ISG15, OAS3, IFIT3, BATF2, IFIT1, IFI44, OASL, IFI27, VAMP5, CMPK2, RTP4, OAS2, GCH1, WARS, DDX58, PLSCR1, GBP4, LAP3, CD274, TNFAIP6, IFI35, MX1, MT2A, SAMD9L, EPSTI1, IFIT2, IFIH1, LY6E, PARP14, TNFSF10, UBE2L6, PML, FAS, TRAFD1, LGALS3BP, APOL6, STAT2, CASP4, MTHFD2, RNF213, BST2, CD74, PARP12, EIF2AK2, TAPBP, TDRD7, TOR1B, SOD2, CCL2, CD40, MX2, STAT1, I…
MSIGDB HALLMARKS	HALLMARK_COMPLEMENT	SERPING1, CASP5, PLSCR1, IRF7, LAP3, CASP4, GNB4, PLAUR, SERPINA1, PLA2G7, CASP1, FCER1G, PRKCD, LYN
MSIGDB HALLMARKS	HALLMARK_INFLAMMATORY_RESPONSE	CXCL10, RTP4, GCH1, TNFAIP6, CCRL2, EIF2AK2, PLAUR, CCL2, FFAR2, IL15, SCARF1, TLR2, KCNJ2, IRF1, IL15RA, ADM, BEST1, FPR1, LYN, MXD1, AQP9, IFNGR2
MSIGDB HALLMARKS	HALLMARK_OXIDATIVE_PHOSPHORYLATION	UQCRQ, ATP5J, NDUFB2, ATP5I, NDUFA1, NDUFA8
MSIGDB HALLMARKS	HALLMARK_HEME_METABOLISM	SLC4A1, ALAS2, SELENBP1, CA1, TRIM58, SNCA, AHSP, HBD, KLF1, SLC6A8, HBQ1, ADIPOR1, MKRN1
Obermoser et al., 2013	M1.1_COAGULATION CASCADE	CMTM5, ITGA2B, MYL9, PROS1, NRGN, ITGB5, CABP5, CTTN, SPARC, SH3BGRL2, TREML1, GUCY1A3, ALOX12, GP6, GNG11, CTDSPL, SDPR, MYLK, ACRBP, CALD1, PTGS1, PPBP, SELP, ABLIM3, F13A1, TSPAN33, BMP6, MMRN1, TNFSF4, GRAP2, PDLIM1, TMEM40
Obermoser et al., 2013	M1.2_INTERFERON RESPONSE	LAMP3, CXCL10, RSAD2, IFI44L, SERPING1, ISG15, OAS3, IFIT3, BATF2, IFIT1, OAS1, IFI44, OASL, HERC5, RTP4, OAS2, MX1, EPSTI1, LY6E
Obermoser et al., 2013	M2.3_ERYTHROCYTE DEVELOPMENT	SLC4A1, ALAS2, SELENBP1, CA1, EPB42, PLEK2, TRIM58, SNCA, TMOD1, MARCH8, HBD, KLF1, SLC6A8, ANK1, GMPR, BCL2L1
Obermoser et al., 2013	M3.1_ERYTHROCYTE DEVELOPMENT	FBXO7, HBQ1, BCL2L1, GYPC, SLC25A37, ASCC2, GUK1, MKRN1
Obermoser et al., 2013	M3.2_MYELOID LINEAGE	NCF4, CSF3R, DYSF, CREB5, LIN7A, TLR8, STX3, IL17RA, SIRPA, RAB31, HCK
Obermoser et al., 2013	M3.3_HEMATOPOIETIC PRECURSORS	UBE2C, NUSAP1, CDCA5, MCM4, AURKA, MELK, TOP2A, CEP55, KIF11, BUB1
Obermoser et al., 2013	M3.4_INTERFERON RESPONSE	SEPT4, OAS2, WARS, DDX58, PLSCR1, IRF7, GBP1, GBP4, LAP3, TNFAIP6, IFI35, IFIT5, GBP5, MT2A, SAMD9L, IFIT2, DHX58, GBP3, FBXO6, IFIH1, MOV10, PARP14, TNFSF10, UBE2L6, SCO2, PML, LGALS3BP, APOL6, PARP9, STAT2, PARP12, EIF2AK2, CCL8, STAT1, HERC6
Obermoser et al., 2013	M3.6_CYTOTOXICITY	FGFBP2, GNLY, KLRF1, GZMH, KLRD1, GZMA, PRF1, TGFBR3, NKG7, IL2RB, NCALD, PRSS23, CTSW, SAMD3, SYTL2, PPP2R2B, EOMES, TSEN54, NCR3, SBK1, PYHIN1
Obermoser et al., 2013	M4.1_T-CELLS	IL7R, TXK, NELL2, FAM102A, SLC16A10, TCEA3, STMN3, LEF1, KLHL3, HOOK1, BCL11B, OXNAD1, TNFRSF25, AXIN2, TBC1D4, SH3YL1, GAL3ST4, TCF7, EPHX2, BACH2, BCL2, MAN1C1
Obermoser et al., 2013	M4.3_PROTEIN SYNTHESIS	RPS3, RPL4, TOMM7, RPL22, RPL5, RPL36
Obermoser et al., 2013	M4.4_ERYTHROCYTE DEVELOPMENT	FKBP8, SHARPIN, UBL7, FIS1, BLVRB, MAF1, MED25, LYL1, SERF2, UBB
Obermoser et al., 2013	M4.6_MYELOID LINEAGE	CASP4, SNX10, MLKL, SQRDL, RAB24, MSRB2, SAT1, MVP, CHMP2A, RALB, P2RY13, MYD88, GNG5, CTNNA1, PRKCD, ATP6V0D1
Obermoser et al., 2013	M4.7_LYMPHOID LINEAGE	CBLB, ZMYND11, CLEC2D, TTC3, ZNF84, SLC7A6, LANCL1, C12orf29, ANKRD46, SLAIN1, SLC39A10, ZZZ3, PREPL, WWP1, MTR
Obermoser et al., 2013	M4.10_B-CELLS	TCL1A, OSBPL10, FCER2, EBF1, VPREB3, MS4A1, FAM129C, FCRLA, CD19, KIAA0125, BANK1, E2F5, CD72
Obermoser et al., 2013	M4.13_MYELOID LINEAGE	NCF4, GAB2, FPR1, DENND3, MXD1, IL13RA1
Obermoser et al., 2013	M4.14_MYELOID LINEAGE	GPBAR1, NAGA, PLXNB2, DPYSL2, ASGR1, MPEG1, MTMR11, TNS3, UBE2E2, CPVL, CARD9, ALDH2, CST3, CD1D, CD33, SLC7A7
Obermoser et al., 2013	M4.15_CYTOTOXICITY	PLEKHA1, DYRK2, KLF12, CD247, LY9, NMT2, CD96, ZAP70, SKAP1, CD6, ITK, OCIAD2, RASGRP1, PRKCQ, CD5
Obermoser et al., 2013	M5.1_INFLAMMATION	CCR1, CMTM6, GNS, PRCP, TM9SF2, ATP6V1B2
Obermoser et al., 2013	M5.12_INTERFERON RESPONSE	ETV7, TRAFD1, TCN2, RBCK1, BST2, TDRD7, NBN, RHBDF2, IFI16, SP100, SAMD9, ZNFX1, SP110, TRIM21, CASP1, ADAR, NMI, GBP2, PHF11, TRIM25
Obermoser et al., 2013	M5.15_NEUTROPHILS	CEACAM8, CTSG, DEFA4, CEACAM6, CAMP, LTF
Obermoser et al., 2013	M6.13_INFLAMMATION	STK3, MCTP1, PILRA, FCER1G, MNDA, NLRC4, SIGLEC9, HK3
Obermoser et al., 2013	M6.15_T-CELLS	CLYBL, BCAS4, ZNF30, ATF7IP2, PKIA, ZNF550, SIDT1
Li et al., 2014	M4.1_CELL CYCLE (I)	NUSAP1, CDCA5, MCM4, MELK, TOP2A, DLGAP5, CEP55, KIF11
Li et al., 2014	M4.3_MYELOID CELL ENRICHED RECEPTORS AND TRANSPORTERS	MYOF, TLR8, ASGR1, MPEG1, MTMR11, SLC7A7
Li et al., 2014	M4.5_MITOTIC CELL CYCLE IN STIMULATED CD4 T CELLS	MAD2L1, CDCA5, UBE2T, MELK, TOP2A, CEP55, KIF11
Li et al., 2014	M4.13_CELL JUNCTION (GO)	TNS3, PAK1, CTNNA1, PRKCD, HCK
Li et al., 2014	M7.0_ENRICHED IN T CELLS (I)	CD3G, GZMA, NKG7, SAMD3, CD27, ETS1, CD247, CD96, ZAP70, CD3D, NLRC3, ITK, IL32, RASGRP1, PRKCQ, UBASH3A
Li et al., 2014	M7.1_T CELL ACTIVATION (I)	CD3G, IL7R, CD27, LEF1, ZAP70, CD3D, NLRC3, CD2, TCF7, ITK, THEMIS, RASGRP1, PRKCQ
Li et al., 2014	M7.2_ENRICHED IN NK CELLS (I)	FGFBP2, GNLY, KLRF1, GZMH, HOPX, KLRD1, S1PR5, GZMA, PRF1, TGFBR3, NKG7, IL2RB, CTSW, GZMB, SAMD3, EOMES, CD247, CD96, ZAP70, CST7
Li et al., 2014	M7.3_T CELL ACTIVATION (II)	GZMA, NKG7, ZAP70, CD3D, NLRC3
Li et al., 2014	M7.4_T CELL ACTIVATION (III)	ATP8B2, ETS1, LEF1, CD96, ZMYND11, THEMIS, RASGRP1, PRKCQ
Li et al., 2014	M11.0_ENRICHED IN MONOCYTES (II)	MYOF, TYMP, SORT1, SERPINA1, TNFAIP2, DMXL2, TLR2, GRN, PILRA, FCER1G, TLR8, P2RY13, MNDA, NCF2, FGL2, MPEG1, TNS3, PLBD1, FPR1, HK3, PRKCD, CD33, RAB31, S100A11, FCN1, SCPEP1, SLC7A7, HCK, RAB32, TYROBP
Li et al., 2014	M11.2_FORMYL PEPTIDE RECEPTOR MEDIATED NEUTROPHIL RESPONSE	SECTM1, PILRA, IGSF6, NCF2, FPR1, PAK1
Li et al., 2014	M14_T CELL DIFFERENTIATION	LRRN3, TXK, MAL, BCL11B, TCF7, ITK, RASGRP1, UBASH3A
Li et al., 2014	M16_TLR AND INFLAMMATORY SIGNALING	FPR2, TLR2, NCF4, CSF3R, DYSF, PILRA, TLR8, TLR4, MYD88, SIGLEC9, FPR1
Li et al., 2014	M30_"CELL MOVEMENT, ADHESION & PLATELET ACTIVATION"	PROS1, ESAM, ALOX12, GP6, TPM1, CALD1, SELP
Li et al., 2014	M37.0_IMMUNE ACTIVATION - GENERIC CLUSTER	LIN7A, NLRC4, QPCT, PYGL, CTSS, RAB32
Li et al., 2014	M37.1_ENRICHED IN NEUTROPHILS (I)	KCNJ15, NCF4, TREM1, CSF3R, CREB5, LIN7A, PTAFR, FPR1, TNFRSF10C
Li et al., 2014	M47.0_ENRICHED IN B CELLS (I)	TCL1A, EBF1, VPREB3, MS4A1, FAM129C, FCRLA, CD19, KIAA0125, BTLA, BANK1, E2F5, CR2, KLHL14, PNOC
Li et al., 2014	M47.1_ENRICHED IN B CELLS (II)	EBF1, MS4A1, FCRLA, CD19, DENND5B, KIAA0125, BANK1, CR2, BCL11A, KLHL14, PNOC
Li et al., 2014	M51_CELL ADHESION	ITGA2B, ESAM, ITGB5, ALOX12, TPM1, SELP, MMRN1, GP1BA
Li et al., 2014	M61.0_ENRICHED IN NK CELLS (II)	KLRF1, S1PR5, KLRB1, TGFBR3, NKG7, IL2RB, CD247, CD96
Li et al., 2014	M61.2_ENRICHED IN NK CELLS (RECEPTOR ACTIVATION)	KLRD1, CD247, CD96, ZAP70, PRKCQ
Li et al., 2014	M64_ENRICHED IN ACTIVATED DENDRITIC CELLS/MONOCYTES	SOD2, DRAM1, TNFAIP2, IL1B, SLC15A3, NINJ1
Li et al., 2014	M67_ACTIVATED DENDRITIC CELLS	RSAD2, SERPING1, DDX58, PLSCR1, IRF7, IFIH1
Li et al., 2014	M68_RIG-1 LIKE RECEPTOR SIGNALING	CXCL10, ISG15, DDX58, IRF7, DHX58, IFIH1, TRIM25
Li et al., 2014	M69_ENRICHED IN B CELLS (VI)	CD79A, MS4A1, CD19, BTLA, FCRL2, CR2, CD72
Li et al., 2014	M75_ANTIVIRAL IFN SIGNATURE	CXCL10, RSAD2, SERPING1, OAS3, IFIT1, OAS1, HERC5, DDX58, IRF7, DHX58, IFIH1, PML
Li et al., 2014	M86.0_CHEMOKINES AND INFLAMMATORY MOLECULES IN MYELOID CELLS	TNFAIP6, PDE4B, IL1B, TNFAIP3, NFKBIA
Li et al., 2014	M111.0_VIRAL SENSING & IMMUNITY; IRF2 TARGETS NETWORK (I)	IFI35, TNFSF13B, BST2, TLR7, KYNU, PSMB8, CTSS
Li et al., 2014	M111.1_VIRAL SENSING & IMMUNITY; IRF2 TARGETS NETWORK (II)	CXCL10, DDX58, IFIT2, TNFSF13B, BST2, CASP1, PSMB8
Li et al., 2014	M118.0_ENRICHED IN MONOCYTES (IV)	TNFSF13B, LRRK2, DYSF, DPYD, LTBR, PAK1, CTSS
Li et al., 2014	M127_TYPE I INTERFERON RESPONSE	RSAD2, IFIT1, HERC5, PLSCR1, IFIH1, PARP9, STAT1
Li et al., 2014	M145.1_CYTOSKELETON/ACTIN (SRF TRANSCRIPTION TARGETS)	MYL9, TPM1, MYLK, CALD1, VCL
Li et al., 2014	M150_INNATE ANTIVIRAL RESPONSE	RSAD2, OAS3, IFIT1, OAS1, OASL, PLSCR1, EIF2AK2, SP100
Li et al., 2014	M165_ENRICHED IN ACTIVATED DENDRITIC CELLS (II)	LAMP3, RSAD2, SERPING1, IFIT3, IFIT1, IFI27, HERC5, TNFAIP6, IFIT2, PRRG4, IFIH1, PARP9, CCL8, MX2, SIGLEC1
Li et al., 2014	M169_MITOSIS (TF MOTIF CCAATNNSNNNGCG)	PMS1, ARMC1, NIF3L1, ACTL6A, NUP37
Li et al., 2014	M171_HEME BIOSYNTHESIS (I)	ALAS2, FECH, HEMGN, PLEK2, TMOD1, AHSP
Li et al., 2014	M196_PLATELET ACTIVATION - ACTIN BINDING	ITGA2B, PROS1, ITGB5, ABLIM3, WASF3
Li et al., 2014	M213_"REGULATION OF TRANSCRIPTION, TRANSCRIPTION FACTORS"	CLK1, CCNT2, ZDHHC17, PTBP2, BTAF1, CLK4, MED23
Li et al., 2014	S1_NK CELL SURFACE SIGNATURE	KLRF1, S1PR5, TGFBR3, IL2RB, SLCO4C1, NCAM1
Li et al., 2014	S4_MONOCYTE SURFACE SIGNATURE	CSF3R, DYSF, AGTRAP, LTBR, MBOAT7, SIGLEC9, FPR1
Li et al., 2014	S5_DC SURFACE SIGNATURE	CD274, LHFPL2, CCRL2, CLDN23, CXCL16
REACTOME IMMUNE NETWORKS	DDX58/IFIH1-MEDIATED INDUCTION OF INTERFERON-ALPHA/BETA	DDX58, IRF7, IFIH1, TANK, MYD88
REACTOME IMMUNE NETWORKS	INNATE IMMUNE SYSTEM	GRN, FCER1G, PAK1, PRKCD, GNS, S100A11, WAS
REACTOME IMMUNE NETWORKS	INTERFERON ALPHA/BETA SIGNALING	RSAD2, ISG15, OAS3, IFIT3, IFIT1, OAS1, OASL, OAS2, IRF7, IFI35, MX1, IFIT2, STAT2, BST2, MX2, STAT1, ADAR, PSMB8, IRF1, GBP2
REACTOME IMMUNE NETWORKS	INTERFERON GAMMA SIGNALING	OAS3, OAS1, OASL, OAS2, IRF7, GBP1, GBP4, GBP5, MT2A, GBP3, PML, SP100, STAT1, TRIM21, IRF1, GBP2, TRIM25
REACTOME IMMUNE NETWORKS	INTERFERON SIGNALING	RSAD2, ISG15, OAS3, IFIT3, IFIT1, OAS1, OASL, HERC5, OAS2, DDX58, IRF7, GBP1, GBP4, IFI35, MX1, GBP5, MT2A, IFIT2, GBP3, UBE2L6, PML, STAT2, BST2, EIF2AK2, SP100, MX2, STAT1, TRIM21, ADAR, PSMB8, GBP2, TRIM25, PRKCD
REACTOME IMMUNE NETWORKS	NEUTROPHIL DEGRANULATION	GRN, NPC2, FCER1G, MNDA, IDH1, FGL2, FPR1, PRKCD, GNS, RAB31, S100A11, GLB1, CYBA, TYROBP
REACTOME IMMUNE NETWORKS	TOLL-LIKE RECEPTORS CASCADES	TLR7, TLR2, DUSP6, TLR8, TLR4
REACTOME IMMUNE NETWORKS	TRAF6 MEDIATED IRF7 ACTIVATION	DDX58, IRF7, IFIH1, TANK, IRF1, MYD88

## Sheet: SupplementaryTable_05
Supplementary Table 5: Logistic regression statistics for discriminating protected from non-protected recipients of RRR regimen RTS,S. Shown are results for all 79 modules and representative data for ratios between modules and individual genes that achieved ROC AUC > 0.5. All analyses used log2 fold-changes comparing the expression values of the transcriptional variable at Day 1 post-3rd vaccinat…
Analysis	Which set of transcriptional variables were analyzed: Modules, ratios between modules, or individual genes.
Signature	The particular module, ratio between modules, or individual transcript.
p-value	Chi-squared p-value comparing logistic regression models with and without the transcriptional variable. Show is the maximum (worst case) p-value for analyses using either RNA-Seq or microarray-based expression measurements for Mal-068.
ROC AUC	Minimum area under the receiver operating curve across all individual RRR regimen RTS,S studies for the logistic regression model fit that included the transcriptional variable.
FDR	Benjamini-Hochberg false-discovery rate adjusted p-value. FDRs shown were computed by adjusting the p-values for the entirety of logistic regression tests performed for RRR regimen RTS,S (individual modules+module ratios+individual genes+gene/module ratios)
Analysis	Signature	p-value	ROC AUC	FDR		Analysis	Signature	p-value	ROC AUC	FDR		Analysis	Signature	p-value	ROC AUC	FDR
Modules	M165_enriched in activated dendritic cells (II)	0.0229258	0.563636	0.246382		Ratio between modules	M111.1_viral sensing & immunity; IRF2 targets network (II) / M165_enriched in activated dendritic cells (II)	0.00262619	0.681818	0.200778		Transcripts	BICD1	0.000402791	0.655556	0.20076
Modules	M6.15_T-cells	0.02357	0.563636	0.247759		Ratio between modules	M111.0_viral sensing & immunity; IRF2 targets network (I) / M165_enriched in activated dendritic cells (II)	0.0117974	0.666667	0.219017		Transcripts	SLC35B4	5.25613e-05	0.654545	0.20076
Modules	M7.4_T cell activation (III)	0.075976	0.555556	0.346669		Ratio between modules	M169_mitosis (TF motif CCAATNNSNNNGCG) / HALLMARK_IL6_JAK_STAT3_SIGNALING	0.000861369	0.611111	0.20076		Transcripts	RDH10	0.000846707	0.65	0.20076
Modules	M7.1_T cell activation (I)	0.396042	0.554545	0.708323		Ratio between modules	M111.0_viral sensing & immunity; IRF2 targets network (I) / Interferon Signaling	0.00959657	0.609091	0.212951		Transcripts	MOV10	0.00173154	0.644444	0.20076
Modules	M169_mitosis (TF motif CCAATNNSNNNGCG)	0.00866474	0.55	0.210606		Ratio between modules	M150_innate antiviral response / M169_mitosis (TF motif CCAATNNSNNNGCG)	0.0024017	0.6	0.20076		Transcripts	CUTC	0.000544394	0.627273	0.20076
Modules	M150_innate antiviral response	0.0363063	0.545455	0.275209		Ratio between modules	M165_enriched in activated dendritic cells (II) / M169_mitosis (TF motif CCAATNNSNNNGCG)	0.00279026	0.6	0.200972		Transcripts	HEATR5B	0.00185657	0.627273	0.20076
Modules	HALLMARK_INFLAMMATORY_RESPONSE	0.121139	0.533333	0.414128		Ratio between modules	M3.4_Interferon Response / M111.0_viral sensing & immunity; IRF2 targets network (I)	0.00470368	0.6	0.201757		Transcripts	SLC1A4	0.00124003	0.622222	0.20076
Modules	HALLMARK_INTERFERON_GAMMA_RESPONSE	0.0214178	0.516667	0.242951		Ratio between modules	M6.15_T-cells / S5_DC surface signature	0.0100193	0.6	0.213976		Transcripts	SREBF1	0.00164762	0.616667	0.20076
Modules	S5_DC surface signature	0.0665001	0.516667	0.330996		Ratio between modules	M169_mitosis (TF motif CCAATNNSNNNGCG) / HALLMARK_INTERFERON_GAMMA_RESPONSE	0.00133034	0.590909	0.20076		Transcripts	LMBRD1	0.00048623	0.611111	0.20076
Modules	M127_type I interferon response	0.0726639	0.516667	0.341238		Ratio between modules	M6.13_Inflammation / Innate Immune System	0.00426913	0.590909	0.201399		Transcripts	C10orf88	0.000335535	0.609091	0.20076
Modules	Interferon Signaling	0.0254882	0.5	0.252554		Ratio between modules	M127_type I interferon response / M169_mitosis (TF motif CCAATNNSNNNGCG)	0.00581914	0.588889	0.204022		Transcripts	N4BP1	0.00208521	0.609091	0.20076
Modules	Interferon alpha/beta signaling	0.029724	0.5	0.261772		Ratio between modules	M169_mitosis (TF motif CCAATNNSNNNGCG) / DDX58/IFIH1-mediated induction of interferon-alpha/beta	0.00357975	0.581818	0.200974		Transcripts	NNT	0.00245498	0.609091	0.20076
Modules	M68_RIG-1 like receptor signaling	0.0344473	0.5	0.271196		Ratio between modules	M169_mitosis (TF motif CCAATNNSNNNGCG) / TRAF6 mediated IRF7 activation	0.00281512	0.577778	0.200972		Transcripts	ICK	0.000759849	0.6	0.20076
Modules	M14_T cell differentiation	0.760929	0.495868	0.9665		Ratio between modules	M169_mitosis (TF motif CCAATNNSNNNGCG) / S5_DC surface signature	0.00284182	0.577778	0.200972		Transcripts	HIBADH	0.0009366	0.6	0.20076
Modules	M61.2_enriched in NK cells (receptor activation)	0.399036	0.490909	0.710941		Ratio between modules	M4.14_Myeloid Lineage / Innate Immune System	0.000493909	0.572727	0.20076		Transcripts	PRKAB1	0.00117805	0.6	0.20076
Modules	M4.3_Protein Synthesis	0.419069	0.490909	0.728038		Ratio between modules	M5.12_Interferon Response / M169_mitosis (TF motif CCAATNNSNNNGCG)	0.000888905	0.572727	0.20076		Transcripts	SDC3	0.00152397	0.6	0.20076
Modules	M3.4_Interferon Response	0.0201585	0.488889	0.239961		Ratio between modules	M169_mitosis (TF motif CCAATNNSNNNGCG) / HALLMARK_INTERFERON_ALPHA_RESPONSE	0.00133542	0.566667	0.20076		Transcripts	HPS6	0.00222932	0.6	0.20076
Modules	Interferon gamma signaling	0.0261741	0.488889	0.254086		Ratio between modules	M1.2_Interferon Response / M169_mitosis (TF motif CCAATNNSNNNGCG)	0.00321505	0.566667	0.200972		Transcripts	RC3H1	3.67027e-05	0.590909	0.20076
Modules	HALLMARK_INTERFERON_ALPHA_RESPONSE	0.0281035	0.488889	0.258412		Ratio between modules	M68_RIG-1 like receptor signaling / M169_mitosis (TF motif CCAATNNSNNNGCG)	0.00339542	0.566667	0.200972		Transcripts	MARCH3	0.000164086	0.588889	0.20076
Modules	M75_antiviral IFN signature	0.0319835	0.488889	0.266525		Ratio between modules	M4.7_Lymphoid Lineage / S5_DC surface signature	0.00364746	0.566667	0.200974		Transcripts	TRMT61B	0.000169962	0.588889	0.20076
Modules	M1.2_Interferon Response	0.031162	0.483333	0.264835		Ratio between modules	M67_activated dendritic cells / M169_mitosis (TF motif CCAATNNSNNNGCG)	0.00385974	0.566667	0.200974		Transcripts	NBEAL2	0.000481002	0.588889	0.20076
Modules	M3.6_Cytotoxicity	0.281359	0.483333	0.601506		Ratio between modules	M4.13_Myeloid Lineage / M169_mitosis (TF motif CCAATNNSNNNGCG)	0.00122629	0.563636	0.20076		Transcripts	S100PBP	0.00219744	0.588889	0.20076
Modules	M7.2_enriched in NK cells (I)	0.425025	0.481818	0.733106		Ratio between modules	M169_mitosis (TF motif CCAATNNSNNNGCG) / Interferon Signaling	0.0013949	0.555556	0.20076		Transcripts	ZNF75D	0.00164732	0.583333	0.20076
Modules	M5.12_Interferon Response	0.0260826	0.477778	0.253919		Ratio between modules	M75_antiviral IFN signature / M169_mitosis (TF motif CCAATNNSNNNGCG)	0.0027977	0.555556	0.200972		Transcripts	MARS	0.00190964	0.583333	0.20076
Modules	TRAF6 mediated IRF7 activation	0.0388635	0.477778	0.280559		Ratio between modules	M6.15_T-cells / HALLMARK_IL6_JAK_STAT3_SIGNALING	0.00687301	0.555556	0.206044		Transcripts	CASD1	0.000208004	0.581818	0.20076
Modules	M3.1_Erythrocyte Development	0.246166	0.477778	0.565276		Ratio between modules	M1.2_Interferon Response / M4.7_Lymphoid Lineage	0.00750584	0.545455	0.207629		Transcripts	PCMTD2	0.000243159	0.581818	0.20076
Modules	HALLMARK_TNFA_SIGNALING_VIA_NFKB	0.315051	0.477778	0.634973		Ratio between modules	M169_mitosis (TF motif CCAATNNSNNNGCG) / Interferon alpha/beta signaling	0.00189618	0.544444	0.20076		Transcripts	SLC43A2	0.000277328	0.581818	0.20076
Modules	M4.7_Lymphoid Lineage	0.00155107	0.472727	0.20076		Ratio between modules	M213_"regulation of transcription, transcription factors" / S5_DC surface signature	0.00585902	0.544444	0.204022		Transcripts	TRIM26	0.00124377	0.581818	0.20076
Modules	M4.1_T-cells	0.167145	0.472727	0.474425		Ratio between modules	M4.7_Lymphoid Lineage / M150_innate antiviral response	0.0061832	0.536364	0.204815		Transcripts	PDXK	0.0016469	0.577778	0.20076
Modules	HALLMARK_IL6_JAK_STAT3_SIGNALING	0.0138049	0.466667	0.224421		Ratio between modules	M3.4_Interferon Response / M169_mitosis (TF motif CCAATNNSNNNGCG)	0.00126844	0.533333	0.20076		Transcripts	SHPRH	0.000602454	0.572727	0.20076
Modules	DDX58/IFIH1-mediated induction of interferon-alpha/beta	0.0493309	0.466667	0.300455		Ratio between modules	M3.4_Interferon Response / M6.13_Inflammation	0.00601473	0.533333	0.204446		Transcripts	PTGDR	0.00109897	0.572727	0.20076
Modules	Toll-Like Receptors Cascades	0.176996	0.466667	0.486739		Ratio between modules	M111.0_viral sensing & immunity; IRF2 targets network (I) / HALLMARK_INTERFERON_GAMMA_RESPONSE	0.00706561	0.533333	0.206572		Transcripts	HDAC2	0.00118289	0.572727	0.20076
Modules	M7.0_enriched in T cells (I)	0.294108	0.463636	0.614361		Ratio between modules	M7.4_T cell activation (III) / HALLMARK_IL6_JAK_STAT3_SIGNALING	0.0101488	0.533333	0.214507		Transcripts	TMEM245	8.5001e-05	0.566667	0.20076
Modules	M64_enriched in activated dendritic cells/monocytes	0.198107	0.455556	0.511616		Ratio between modules	M4.7_Lymphoid Lineage / M127_type I interferon response	0.0116217	0.533333	0.218657		Transcripts	FOPNL	0.000495193	0.566667	0.20076
Modules	M111.0_viral sensing & immunity; IRF2 targets network (I)	0.19358	0.454545	0.506296		Ratio between modules	M6.15_T-cells / Interferon Signaling	0.012306	0.533333	0.220308		Transcripts	UST	0.00145518	0.566667	0.20076
Modules	M4.15_Cytotoxicity	0.487436	0.454545	0.78373		Ratio between modules	M169_mitosis (TF motif CCAATNNSNNNGCG) / HALLMARK_COMPLEMENT	0.00427794	0.527273	0.201399		Transcripts	PTRH2	0.00188618	0.566667	0.20076
Modules	M1.1_Coagulation Cascade	0.421849	0.445455	0.730418		Ratio between modules	M4.7_Lymphoid Lineage / M165_enriched in activated dendritic cells (II)	0.0057295	0.527273	0.203764		Transcripts	DENND3	0.00224887	0.566667	0.20076
Modules	M67_activated dendritic cells	0.0369241	0.444444	0.276542		Ratio between modules	M165_enriched in activated dendritic cells (II) / M213_"regulation of transcription, transcription factors"	0.00853732	0.527273	0.210338		Transcripts	PRKACB	0.000373275	0.555556	0.20076
Modules	HALLMARK_COMPLEMENT	0.072833	0.444444	0.341563		Ratio between modules	M6.15_T-cells / HALLMARK_INTERFERON_GAMMA_RESPONSE	0.0114013	0.527273	0.218189		Transcripts	SOCS5	0.000425237	0.555556	0.20076
Modules	M111.1_viral sensing & immunity; IRF2 targets network (II)	0.205104	0.444444	0.519665		Ratio between modules	M6.13_Inflammation / M11.2_formyl peptide receptor mediated neutrophil response	0.00146968	0.522222	0.20076		Transcripts	VAMP4	0.00131693	0.555556	0.20076
Modules	M86.0_chemokines and inflammatory molecules in myeloid cells	0.745967	0.444444	0.958307		Ratio between modules	M169_mitosis (TF motif CCAATNNSNNNGCG) / Interferon gamma signaling	0.00176717	0.522222	0.20076		Transcripts	LINC00339	0.0015104	0.555556	0.20076
Modules	M5.15_Neutrophils	0.135177	0.433333	0.433449		Ratio between modules	M4.7_Lymphoid Lineage / HALLMARK_IL6_JAK_STAT3_SIGNALING	0.00250076	0.522222	0.200778		Transcripts	TSPAN3	0.000593519	0.554545	0.20076
Modules	M5.1_Inflammation	0.262091	0.433333	0.581905		Ratio between modules	M6.13_Inflammation / M11.0_enriched in monocytes (II)	0.00349783	0.522222	0.200974		Transcripts	TNFRSF10B	0.00251147	0.545455	0.200778
Modules	M4.10_B-cells	0.933365	0.433333	1		Ratio between modules	M4.7_Lymphoid Lineage / M75_antiviral IFN signature	0.00808338	0.522222	0.209156		Transcripts	CMTR1	0.000283571	0.544444	0.20076
Modules	M196_platelet activation - actin binding	0.351301	0.422222	0.668834		Ratio between modules	M4.13_Myeloid Lineage / M7.4_T cell activation (III)	0.0104637	0.522222	0.215292		Transcripts	SH3GL1	0.000488079	0.544444	0.20076
Modules	M30_"cell movement, Adhesion & Platelet activation"	0.500835	0.418182	0.794154		Ratio between modules	M4.7_Lymphoid Lineage / Interferon Signaling	0.0052348	0.518182	0.203062		Transcripts	C9orf85	8.29441e-05	0.536364	0.20076
Modules	M2.3_Erythrocyte Development	0.634259	0.418182	0.889208		Ratio between modules	M4.7_Lymphoid Lineage / HALLMARK_INTERFERON_ALPHA_RESPONSE	0.00536952	0.518182	0.203095		Transcripts	PSMA7	0.00036265	0.536364	0.20076
Modules	M47.1_enriched in B cells (II)	0.545509	0.416667	0.827434		Ratio between modules	M150_innate antiviral response / M213_"regulation of transcription, transcription factors"	0.011378	0.518182	0.218103		Transcripts	FAM63B	0.000377274	0.536364	0.20076
Modules	M61.0_enriched in NK cells (II)	0.285242	0.409091	0.605399		Ratio between modules	M4.7_Lymphoid Lineage / M4.15_Cytotoxicity	0.0107044	0.516667	0.216208		Transcripts	SMARCA2	0.000760942	0.536364	0.20076
Modules	HALLMARK_HEME_METABOLISM	0.819193	0.409091	0.995354		Ratio between modules	M4.13_Myeloid Lineage / M37.0_immune activation - generic cluster	0.0121498	0.516667	0.219815		Transcripts	POR	0.00127293	0.536364	0.20076
Modules	M171_heme biosynthesis (I)	0.830959	0.409091	1		Ratio between modules	M169_mitosis (TF motif CCAATNNSNNNGCG) / Innate Immune System	0.00154469	0.511111	0.20076		Transcripts	INTS1	4.97762e-05	0.527273	0.20076
Modules	M213_"regulation of transcription, transcription factors"	0.062113	0.4	0.32353		Ratio between modules	M5.1_Inflammation / M169_mitosis (TF motif CCAATNNSNNNGCG)	0.00515383	0.511111	0.202891		Transcripts	DOK3	0.000688246	0.527273	0.20076
Modules	M4.13_cell junction (GO)	0.0642923	0.4	0.32715		Ratio between modules	M4.7_Lymphoid Lineage / M68_RIG-1 like receptor signaling	0.0080699	0.511111	0.209136		Transcripts	ZFP14	0.000385214	0.522222	0.20076
Modules	M4.4_Erythrocyte Development	0.206719	0.4	0.521548		Ratio between modules	M6.15_T-cells / Interferon gamma signaling	0.0124044	0.511111	0.220583		Transcripts	SRPR	0.000459475	0.522222	0.20076
Modules	S1_NK cell surface signature	0.296404	0.4	0.61663		Ratio between modules	M4.7_Lymphoid Lineage / HALLMARK_INTERFERON_GAMMA_RESPONSE	0.0044976	0.509091	0.201399		Transcripts	ANKRD27	0.00192538	0.522222	0.20076
Modules	M47.0_enriched in B cells (I)	0.599049	0.4	0.865214		Ratio between modules	M4.7_Lymphoid Lineage / Interferon alpha/beta signaling	0.00623513	0.509091	0.204929		Transcripts	SRA1	0.000454712	0.518182	0.20076
Modules	HALLMARK_OXIDATIVE_PHOSPHORYLATION	0.470352	0.390909	0.770291		Ratio between modules	M111.0_viral sensing & immunity; IRF2 targets network (I) / M169_mitosis (TF motif CCAATNNSNNNGCG)	0.00760945	0.509091	0.207864		Transcripts	LANCL1	0.00050922	0.518182	0.20076
Modules	Innate Immune System	0.0381933	0.388889	0.279096		Ratio between modules	M3.4_Interferon Response / M6.15_T-cells	0.00987425	0.509091	0.213633		Transcripts	CLIP4	0.00106364	0.518182	0.20076
Modules	M11.2_formyl peptide receptor mediated neutrophil response	0.0797681	0.388889	0.352618								Transcripts	MIS12	0.00128008	0.518182	0.20076
Modules	M4.6_Myeloid Lineage	0.190613	0.377778	0.502849								Transcripts	METAP1	0.00218615	0.518182	0.20076
Modules	M118.0_enriched in monocytes (IV)	0.246468	0.377778	0.565638								Transcripts	KBTBD3	0.000909525	0.516667	0.20076
Modules	M4.3_myeloid cell enriched receptors and transporters	0.543405	0.377778	0.825975								Transcripts	STAT5A	0.000963125	0.516667	0.20076
Modules	M7.3_T cell activation (II)	0.479967	0.372727	0.777862								Transcripts	AP4E1	0.00221838	0.516667	0.20076
Modules	M51_cell adhesion	0.440798	0.366667	0.746322								Transcripts	RBM23	0.000192597	0.511111	0.20076
Modules	M4.14_Myeloid Lineage	0.498307	0.366667	0.792177								Transcripts	ELF4	0.000626714	0.511111	0.20076
Modules	M69_enriched in B cells (VI)	0.805137	0.366667	0.989006								Transcripts	ZNFX1	0.00199662	0.511111	0.20076
Modules	M11.0_enriched in monocytes (II)	0.133032	0.355556	0.430567								Transcripts	TOP1	0.000486851	0.509091	0.20076
Modules	M6.13_Inflammation	0.665921	0.355556	0.9099								Transcripts	RCBTB1	0.000933268	0.509091	0.20076
Modules	M37.0_immune activation - generic cluster	0.816758	0.355556	0.99427								Transcripts	SAMD4B	0.000938723	0.509091	0.20076
Modules	M4.1_cell cycle (I)	0.758839	0.347107	0.96527
Modules	M145.1_cytoskeleton/actin (SRF transcription targets)	0.76782	0.347107	0.970197
Modules	Neutrophil degranulation	0.1636	0.333333	0.470149
Modules	M4.13_Myeloid Lineage	0.0127021	0.322222	0.221481
Modules	M3.3_Hematopoietic Precursors	0.999166	0.31405	1
Modules	M16_TLR and inflammatory signaling	0.0843458	0.3	0.359759
Modules	M3.2_Myeloid Lineage	0.298638	0.277778	0.618841
Modules	M4.5_mitotic cell cycle in stimulated CD4 T cells	0.970249	0.264463	1
Modules	S4_Monocyte surface signature	0.246167	0.255556	0.565276
Modules	M37.1_enriched in neutrophils (I)	0.744051	0.177778	0.957208

## Sheet: SupplementaryTable_06
Supplementary Table 6: Logistic regression statistics for discriminating protected from non-protected recipients of RRR regimen RTS,S based on transcriptional signatures comprised of ratios between transcripts and transcriptional modules. Shown are results for 241 selected transcript/module ratios that survived multiple testing correction at FDR < 20.1% and the minimum ROC AUC across all studies …
Key to Headers:
Gene	The individual gene used in the gene/module ratio
Module	The individual transcriptional module used in the gene/module ratio.
p-value	Chi-squared p-value comparing logistic regression models with and without the gene/module ratio. Show is the maximum (worst case) p-value for analyses using either RNA-Seq or microarray-based expression measurements for Mal-068.
ROC AUC	Minimum area under the receiver operating curve across all individual RRR regimen RTS,S studies for the logistic regression model fit that included the transcriptional variable.
FDR	Benjamini-Hochberg false-discovery rate adjusted p-value. FDRs shown were computed by adjusting the p-values for the entirety of logistic regression tests performed for RRR regimen RTS,S (individual modules+module ratios+individual genes+gene/module ratios)
Transcript	Module	p-value	ROC AUC	FDR
MFAP3	M4.7_Lymphoid Lineage	2.83391e-05	0.744444	0.20076
GPR183	M165_enriched in activated dendritic cells (II)	0.000617396	0.735537	0.20076
GPR183	M150_innate antiviral response	0.000907869	0.733333	0.20076
GPR183	HALLMARK_INTERFERON_GAMMA_RESPONSE	0.000457504	0.722222	0.20076
GPR183	HALLMARK_INTERFERON_ALPHA_RESPONSE	0.000537616	0.722222	0.20076
NLRP3	M64_enriched in activated dendritic cells/monocytes	0.000456611	0.719008	0.20076
RIPK2	Interferon Signaling	0.000293742	0.716667	0.20076
PTRH2	M4.7_Lymphoid Lineage	3.31232e-07	0.711111	0.20076
HPS6	M4.7_Lymphoid Lineage	3.00239e-05	0.711111	0.20076
PTRH2	M7.4_T cell activation (III)	3.96892e-05	0.711111	0.20076
MARCH3	M4.10_B-cells	0.000162819	0.711111	0.20076
GPR183	M5.12_Interferon Response	0.00043475	0.711111	0.20076
LRRFIP2	M4.13_Myeloid Lineage	0.000516998	0.711111	0.20076
IL17C	M4.7_Lymphoid Lineage	0.000787706	0.711111	0.20076
HPS6	M6.15_T-cells	2.01203e-05	0.709091	0.20076
MUT	M4.7_Lymphoid Lineage	0.000122381	0.709091	0.20076
CRK	M4.7_Lymphoid Lineage	0.000741567	0.709091	0.20076
MOB2	M4.7_Lymphoid Lineage	0.00171961	0.709091	0.20076
PPP1R8	M4.7_Lymphoid Lineage	0.000111124	0.702479	0.20076
AGPAT4	M4.13_Myeloid Lineage	0.000397567	0.702479	0.20076
GPR183	Innate Immune System	4.31564e-05	0.7	0.20076
APOBEC3G	M169_mitosis (TF motif CCAATNNSNNNGCG)	0.000184895	0.7	0.20076
HPS6	M169_mitosis (TF motif CCAATNNSNNNGCG)	0.000240357	0.7	0.20076
GPR183	HALLMARK_IL6_JAK_STAT3_SIGNALING	0.000310305	0.7	0.20076
GPR183	M3.4_Interferon Response	0.000348209	0.7	0.20076
GPR183	HALLMARK_OXIDATIVE_PHOSPHORYLATION	0.00062618	0.7	0.20076
GPR183	DDX58/IFIH1-mediated induction of interferon-alpha/beta	0.00065768	0.7	0.20076
CASKIN2	M169_mitosis (TF motif CCAATNNSNNNGCG)	0.00112674	0.7	0.20076
EML4	M213_"regulation of transcription, transcription factors"	0.00129953	0.7	0.20076
MARCH1	M165_enriched in activated dendritic cells (II)	0.00202485	0.7	0.20076
EIF2AK2	M169_mitosis (TF motif CCAATNNSNNNGCG)	0.00221411	0.7	0.20076
AGTPBP1	S5_DC surface signature	0.00162987	0.694215	0.20076
DUSP16	M4.7_Lymphoid Lineage	1.17098e-05	0.690909	0.20076
NLRP3	M165_enriched in activated dendritic cells (II)	0.000268721	0.690909	0.20076
EML4	M4.7_Lymphoid Lineage	0.000858431	0.690909	0.20076
SMIM14	M165_enriched in activated dendritic cells (II)	0.00167381	0.690909	0.20076
NR1H3	M150_innate antiviral response	0.00242882	0.690909	0.20076
MPP7	HALLMARK_IL6_JAK_STAT3_SIGNALING	0.000122624	0.688889	0.20076
RHOT1	Innate Immune System	0.000216884	0.688889	0.20076
LRRFIP2	M5.12_Interferon Response	0.000410523	0.688889	0.20076
GPR183	Interferon Signaling	0.00041677	0.688889	0.20076
GPR183	Interferon gamma signaling	0.000551097	0.688889	0.20076
VPS33B	M6.15_T-cells	0.00063407	0.688889	0.20076
TNFRSF12A	M7.4_T cell activation (III)	0.00139395	0.688889	0.20076
TNFRSF12A	M4.1_T-cells	0.0014317	0.688889	0.20076
KCNIP4	M4.7_Lymphoid Lineage	0.00211671	0.688889	0.20076
PI3	M5.15_Neutrophils	0.00244827	0.68595	0.20076
TNF	M3.4_Interferon Response	1.27005e-05	0.683333	0.20076
RIPK2	M3.4_Interferon Response	0.000187312	0.683333	0.20076
TNF	M5.12_Interferon Response	0.000255473	0.683333	0.20076
RIPK2	Interferon alpha/beta signaling	0.000344738	0.683333	0.20076
RIPK2	HALLMARK_INTERFERON_ALPHA_RESPONSE	0.000439498	0.683333	0.20076
ELK4	M4.7_Lymphoid Lineage	0.000484706	0.683333	0.20076
RIPK2	M150_innate antiviral response	0.00104677	0.683333	0.20076
TMEM206	M150_innate antiviral response	0.00118092	0.683333	0.20076
PPP2CB	M150_innate antiviral response	0.00175985	0.683333	0.20076
RIPK2	HALLMARK_INFLAMMATORY_RESPONSE	0.00195713	0.683333	0.20076
PTRH2	M14_T cell differentiation	0.00211657	0.683333	0.20076
ACADM	M150_innate antiviral response	5.14664e-05	0.681818	0.20076
CECR6	M169_mitosis (TF motif CCAATNNSNNNGCG)	0.000275276	0.681818	0.20076
PRKAB1	M6.15_T-cells	0.000301833	0.681818	0.20076
AGPAT4	M4.13_cell junction (GO)	0.000430226	0.681818	0.20076
PNRC1	M165_enriched in activated dendritic cells (II)	0.000503747	0.681818	0.20076
SLC7A7	M4.13_cell junction (GO)	0.000514156	0.681818	0.20076
CD83	M165_enriched in activated dendritic cells (II)	0.000661592	0.681818	0.20076
CYB5B	M150_innate antiviral response	0.000758023	0.681818	0.20076
EREG	M165_enriched in activated dendritic cells (II)	0.000946858	0.681818	0.20076
MPP7	DDX58/IFIH1-mediated induction of interferon-alpha/beta	0.00100532	0.681818	0.20076
TNFRSF12A	M6.15_T-cells	0.00109119	0.681818	0.20076
GNA11	M6.15_T-cells	0.00116221	0.681818	0.20076
MKKS	M150_innate antiviral response	0.00206769	0.681818	0.20076
PTRH2	M6.15_T-cells	4.04301e-05	0.677778	0.20076
PTEN	M4.13_Myeloid Lineage	0.000268878	0.677778	0.20076
GPR183	Interferon alpha/beta signaling	0.000311257	0.677778	0.20076
GPR183	M4.13_cell junction (GO)	0.000368903	0.677778	0.20076
GPR183	TRAF6 mediated IRF7 activation	0.000427224	0.677778	0.20076
GPR183	HALLMARK_COMPLEMENT	0.000456235	0.677778	0.20076
ZNF415	M5.15_Neutrophils	0.000577796	0.677778	0.20076
NLRP3	M4.13_Myeloid Lineage	0.00115797	0.677778	0.20076
GPR183	M68_RIG-1 like receptor signaling	0.00116748	0.677778	0.20076
MTX2	M150_innate antiviral response	0.00124901	0.677778	0.20076
SLC50A1	M5.12_Interferon Response	0.00207505	0.677778	0.20076
NLRP3	HALLMARK_INFLAMMATORY_RESPONSE	0.00017931	0.677686	0.20076
KDM7A	M4.7_Lymphoid Lineage	0.000355278	0.677686	0.20076
AGPAT4	M16_TLR and inflammatory signaling	0.000585543	0.677686	0.20076
DDHD1	M4.7_Lymphoid Lineage	5.19856e-05	0.672727	0.20076
SLC22A15	M150_innate antiviral response	0.00014898	0.672727	0.20076
GNA11	M4.7_Lymphoid Lineage	0.000205801	0.672727	0.20076
PAG1	M4.7_Lymphoid Lineage	0.000409803	0.672727	0.20076
CIRH1A	M6.15_T-cells	0.000538124	0.672727	0.20076
DUSP5	M165_enriched in activated dendritic cells (II)	0.000577605	0.672727	0.20076
CADM4	M169_mitosis (TF motif CCAATNNSNNNGCG)	0.000662933	0.672727	0.20076
C10orf2	M4.7_Lymphoid Lineage	0.000664859	0.672727	0.20076
CYB5B	M165_enriched in activated dendritic cells (II)	0.000868576	0.672727	0.20076
MKKS	Interferon Signaling	0.000944541	0.672727	0.20076
SPIDR	M150_innate antiviral response	0.00103366	0.672727	0.20076
SLC7A1	M213_"regulation of transcription, transcription factors"	0.00105382	0.672727	0.20076
MIEF1	M6.15_T-cells	0.00123803	0.672727	0.20076
PRKAB1	M7.4_T cell activation (III)	0.00208084	0.672727	0.20076
GGCT	M165_enriched in activated dendritic cells (II)	0.0021794	0.672727	0.20076
RIPK2	M11.2_formyl peptide receptor mediated neutrophil response	0.00240312	0.672727	0.20076
AGPAT4	Toll-Like Receptors Cascades	0.00113981	0.669421	0.20076
NLRP3	M150_innate antiviral response	0.00187762	0.669421	0.20076
RIPK2	S5_DC surface signature	0.00221813	0.669421	0.20076
MPP7	S5_DC surface signature	0.00229378	0.669421	0.20076
TNF	M165_enriched in activated dendritic cells (II)	2.8823e-06	0.666667	0.20076
TNF	Interferon Signaling	2.49711e-05	0.666667	0.20076
ACADM	M75_antiviral IFN signature	3.20975e-05	0.666667	0.20076
MARCH3	M47.1_enriched in B cells (II)	8.90616e-05	0.666667	0.20076
PTRH2	M4.3_Protein Synthesis	9.46742e-05	0.666667	0.20076
ACADM	M127_type I interferon response	0.000103219	0.666667	0.20076
MARCH3	M47.0_enriched in B cells (I)	0.000109124	0.666667	0.20076
AKIP1	M150_innate antiviral response	0.000127015	0.666667	0.20076
ATP1B1	M150_innate antiviral response	0.000135657	0.666667	0.20076
RIPK2	M165_enriched in activated dendritic cells (II)	0.000157654	0.666667	0.20076
CEP104	Innate Immune System	0.000251274	0.666667	0.20076
MIEF1	M4.7_Lymphoid Lineage	0.000327472	0.666667	0.20076
SC5D	M213_"regulation of transcription, transcription factors"	0.00034873	0.666667	0.20076
HPS6	M4.1_T-cells	0.000411167	0.666667	0.20076
PTRH2	M7.1_T cell activation (I)	0.000423809	0.666667	0.20076
UBE2O	M4.15_Cytotoxicity	0.000456422	0.666667	0.20076
DUSP5	HALLMARK_INTERFERON_GAMMA_RESPONSE	0.000475775	0.666667	0.20076
AKIP1	M127_type I interferon response	0.0005057	0.666667	0.20076
UBE2D1	HALLMARK_INFLAMMATORY_RESPONSE	0.000522963	0.666667	0.20076
MLLT4	M4.7_Lymphoid Lineage	0.000592582	0.666667	0.20076
SLC1A4	M6.15_T-cells	0.000651579	0.666667	0.20076
PDHX	DDX58/IFIH1-mediated induction of interferon-alpha/beta	0.000767061	0.666667	0.20076
AGPAT4	M5.12_Interferon Response	0.000802665	0.666667	0.20076
LRRFIP2	S5_DC surface signature	0.000845773	0.666667	0.20076
AGPAT4	Interferon gamma signaling	0.000891006	0.666667	0.20076
IWS1	M4.7_Lymphoid Lineage	0.000970671	0.666667	0.20076
TNF	M11.0_enriched in monocytes (II)	0.00106667	0.666667	0.20076
GPR183	M75_antiviral IFN signature	0.00110698	0.666667	0.20076
MFAP3	M6.15_T-cells	0.00121552	0.666667	0.20076
MKKS	M75_antiviral IFN signature	0.00124166	0.666667	0.20076
TBXAS1	M4.13_cell junction (GO)	0.00134348	0.666667	0.20076
DUSP5	S5_DC surface signature	0.001387	0.666667	0.20076
PMPCA	M4.7_Lymphoid Lineage	0.00147538	0.666667	0.20076
RHOT1	Interferon Signaling	0.00178533	0.666667	0.20076
TNF	Neutrophil degranulation	0.00179514	0.666667	0.20076
TNF	M118.0_enriched in monocytes (IV)	0.00184279	0.666667	0.20076
UBE2O	M61.2_enriched in NK cells (receptor activation)	0.00203187	0.666667	0.20076
DFFB	M150_innate antiviral response	0.0020392	0.666667	0.20076
RNF13	M150_innate antiviral response	0.00212264	0.666667	0.20076
ARF4	M4.7_Lymphoid Lineage	0.0021257	0.666667	0.20076
AGPAT4	M150_innate antiviral response	0.00231324	0.666667	0.20076
INTS12	M4.7_Lymphoid Lineage	8.92908e-05	0.663636	0.20076
INTS12	M169_mitosis (TF motif CCAATNNSNNNGCG)	9.50638e-05	0.663636	0.20076
UBE2O	M7.4_T cell activation (III)	0.000103954	0.663636	0.20076
RP2	M150_innate antiviral response	0.00021618	0.663636	0.20076
MOV10	M169_mitosis (TF motif CCAATNNSNNNGCG)	0.000261302	0.663636	0.20076
MKKS	HALLMARK_IL6_JAK_STAT3_SIGNALING	0.000438985	0.663636	0.20076
SMIM14	Interferon Signaling	0.000452617	0.663636	0.20076
AGPAT4	Innate Immune System	0.000671997	0.663636	0.20076
PALLD	M4.13_Myeloid Lineage	0.000692821	0.663636	0.20076
NLRP3	M3.4_Interferon Response	0.000738871	0.663636	0.20076
CASP1	HALLMARK_INTERFERON_GAMMA_RESPONSE	0.000830781	0.663636	0.20076
NLRP3	HALLMARK_INTERFERON_GAMMA_RESPONSE	0.000866467	0.663636	0.20076
NLRP3	Interferon Signaling	0.000957365	0.663636	0.20076
MKKS	HALLMARK_INTERFERON_ALPHA_RESPONSE	0.00100824	0.663636	0.20076
FAM160B1	M6.15_T-cells	0.00105214	0.663636	0.20076
NLRP3	M16_TLR and inflammatory signaling	0.00107498	0.663636	0.20076
AGPAT4	HALLMARK_INTERFERON_GAMMA_RESPONSE	0.00110751	0.663636	0.20076
MARS	M6.15_T-cells	0.00116216	0.663636	0.20076
MARCH1	M75_antiviral IFN signature	0.00125657	0.663636	0.20076
KCTD3	M150_innate antiviral response	0.00151888	0.663636	0.20076
MAFB	M165_enriched in activated dendritic cells (II)	0.00158825	0.663636	0.20076
EREG	M68_RIG-1 like receptor signaling	0.00177872	0.663636	0.20076
FAM208A	S5_DC surface signature	0.00191694	0.663636	0.20076
EREG	Interferon Signaling	0.00193153	0.663636	0.20076
MPP7	HALLMARK_INFLAMMATORY_RESPONSE	0.00200193	0.663636	0.20076
NR3C2	M4.15_Cytotoxicity	0.00207673	0.663636	0.20076
TNFSF13B	M75_antiviral IFN signature	0.00238352	0.663636	0.20076
AGER	Innate Immune System	0.00238829	0.663636	0.20076
CASKIN2	M6.15_T-cells	0.00247417	0.663636	0.20076
HEATR5A	M165_enriched in activated dendritic cells (II)	0.00247537	0.663636	0.20076
DUSP16	M4.1_T-cells	0.000114411	0.661157	0.20076
AGPAT4	S5_DC surface signature	0.000757073	0.661157	0.20076
APLF	M4.13_Myeloid Lineage	0.00133737	0.661157	0.20076
RHOT1	M4.13_cell junction (GO)	0.00162356	0.661157	0.20076
SENP2	M4.7_Lymphoid Lineage	0.00185168	0.661157	0.20076
NLRP3	Toll-Like Receptors Cascades	0.00197564	0.661157	0.20076
AGPAT4	HALLMARK_INFLAMMATORY_RESPONSE	0.00243447	0.661157	0.20076
PPA2	M5.12_Interferon Response	0.000107346	0.655556	0.20076
MARCH3	M69_enriched in B cells (VI)	0.000347348	0.655556	0.20076
RAB28	M165_enriched in activated dendritic cells (II)	0.000583944	0.655556	0.20076
CYBRD1	M4.13_Myeloid Lineage	0.000613024	0.655556	0.20076
CASKIN2	M4.7_Lymphoid Lineage	0.000833539	0.655556	0.20076
GPR183	Toll-Like Receptors Cascades	0.00084786	0.655556	0.20076
ZNF366	M150_innate antiviral response	0.00114742	0.655556	0.20076
MAFB	HALLMARK_IL6_JAK_STAT3_SIGNALING	0.00119517	0.655556	0.20076
PPP2CB	M75_antiviral IFN signature	0.00134001	0.655556	0.20076
C17orf58	M150_innate antiviral response	0.00145103	0.655556	0.20076
DRAM2	M150_innate antiviral response	0.0016584	0.655556	0.20076
IL23A	M5.12_Interferon Response	0.00171211	0.655556	0.20076
EIF2B1	M169_mitosis (TF motif CCAATNNSNNNGCG)	0.00172831	0.655556	0.20076
TNFRSF12A	M169_mitosis (TF motif CCAATNNSNNNGCG)	0.00181217	0.655556	0.20076
CHCHD3	M150_innate antiviral response	0.00209023	0.655556	0.20076
TNFRSF12A	M4.7_Lymphoid Lineage	0.000242753	0.655556	0.20076
UBE2O	M4.7_Lymphoid Lineage	2.4429e-06	0.654545	0.20076
ACADM	M1.2_Interferon Response	6.31892e-05	0.654545	0.20076
ATP1B1	M165_enriched in activated dendritic cells (II)	7.81447e-05	0.654545	0.20076
CCND1	M4.7_Lymphoid Lineage	0.000238649	0.654545	0.20076
SLC30A7	M4.7_Lymphoid Lineage	0.00024508	0.654545	0.20076
PDHX	M5.12_Interferon Response	0.000423847	0.654545	0.20076
PDHX	TRAF6 mediated IRF7 activation	0.000430868	0.654545	0.20076
VAMP4	M165_enriched in activated dendritic cells (II)	0.000474274	0.654545	0.20076
INTS12	M6.15_T-cells	0.000527808	0.654545	0.20076
NPL	M150_innate antiviral response	0.000533593	0.654545	0.20076
MPP7	TRAF6 mediated IRF7 activation	0.000552734	0.654545	0.20076
CUTC	M150_innate antiviral response	0.000702271	0.654545	0.20076
SMIM14	HALLMARK_INTERFERON_ALPHA_RESPONSE	0.000703772	0.654545	0.20076
LRIG1	M4.7_Lymphoid Lineage	0.000711831	0.654545	0.20076
BCAP29	M165_enriched in activated dendritic cells (II)	0.000854438	0.654545	0.20076
CENPF	M169_mitosis (TF motif CCAATNNSNNNGCG)	0.000880345	0.654545	0.20076
RHOT1	Neutrophil degranulation	0.000970863	0.654545	0.20076
PPP2CB	M165_enriched in activated dendritic cells (II)	0.000993651	0.654545	0.20076
NR1H3	M4.13_cell junction (GO)	0.00106342	0.654545	0.20076
TNPO1	M4.7_Lymphoid Lineage	0.0012542	0.654545	0.20076
TMEM180	M3.4_Interferon Response	0.00137392	0.654545	0.20076
PPP1R16B	M4.7_Lymphoid Lineage	0.00141936	0.654545	0.20076
EREG	Interferon alpha/beta signaling	0.00147875	0.654545	0.20076
GIN1	M1.2_Interferon Response	0.00151448	0.654545	0.20076
AGPAT4	M165_enriched in activated dendritic cells (II)	0.0015199	0.654545	0.20076
FAM96A	Interferon alpha/beta signaling	0.00167262	0.654545	0.20076
CCND1	M6.15_T-cells	0.00179222	0.654545	0.20076
JAKMIP3	M4.7_Lymphoid Lineage	0.00192835	0.654545	0.20076
TMEM180	HALLMARK_INTERFERON_GAMMA_RESPONSE	0.00201891	0.654545	0.20076
CASP1	M165_enriched in activated dendritic cells (II)	0.00203892	0.654545	0.20076
TMEM62	M7.4_T cell activation (III)	0.00204636	0.654545	0.20076
GPR183	M37.0_immune activation - generic cluster	0.00216408	0.654545	0.20076
TMEM87A	M4.7_Lymphoid Lineage	0.00221134	0.654545	0.20076
APLF	M150_innate antiviral response	0.00229556	0.654545	0.20076
CTDP1	M169_mitosis (TF motif CCAATNNSNNNGCG)	0.00230999	0.654545	0.20076
ADAM19	M6.15_T-cells	0.00232861	0.654545	0.20076
GUF1	M6.15_T-cells	0.00239761	0.654545	0.20076
ST3GAL5	M169_mitosis (TF motif CCAATNNSNNNGCG)	0.001454	0.652893	0.20076
AGPAT4	M3.2_Myeloid Lineage	0.00186473	0.652893	0.20076
YIPF5	M213_"regulation of transcription, transcription factors"	0.00206586	0.652893	0.20076
POC5	S5_DC surface signature	0.00241492	0.652893	0.20076
EREG	M150_innate antiviral response	0.00245319	0.652893	0.20076

## Sheet: SupplementaryTable_07
Supplementary Table 7: Logistic regression statistics for discriminating protected from non-protected recipients of RRR regimen RTS,S based on transcriptional signatures comprised of ratios between pairs of genes. These gene pairs were generated by expanding the modules in the selected gene/module ratios (Supplementary Table 6) by the cognate genes that comprise each module (Supplementary Table 4…
Key to headers
Transcript	The individual gene used in the transcript/module ratio (Supplemental Table 6)
Original module (s)	The individual transcriptional module used in the gene/module ratio (Supplemental Table 6). Some genes may be assigned to more than one module.
Representative gene from module	The particular gene from the indicated module(s) that is being tested as a ratio with Gene from column 1.
p-value	Chi-squared p-value comparing logistic regression models with and without the transcript/transcript ratio. Show is the maximum (worst case) p-value for analyses using either RNA-Seq or microarray-based expression measurements for Mal-068.
ROC AUC	Minimum area under the receiver operating curve across all individual RRR regimen RTS,S studies for the logistic regression model fit that included the transcriptional variable.
FDR	Benjamini-Hochberg false-discovery rate adjusted p-value. FDRs shown were computed for the entirety of 2727 p-values for all possible transcript/transcript ratios derived from the transcript/module ratios.
Selected	Whether (1) or not (0) the transcript/transcript ratio was selected for subsequent analyses. The selection criteria are: p<0.0025, FDR < 20.1%, and ROC AUC > 0.65.
Transcript	Original module (s)	Representative transcript from module	p-value	ROC AUC	FDR	Selected
HPS6	M4.7_Lymphoid Lineage	LANCL1	1.45338e-05	0.755556	0.00136427	1
PTRH2	M4.7_Lymphoid Lineage	WWP1	2.69931e-06	0.754545	0.000900356	1
MFAP3	M6.15_T-cells	ZNF550	2.15601e-05	0.754545	0.00157908	1
TNF	M3.4_Interferon Response	LGALS3BP	4.70848e-06	0.75	0.00099972	1
GPR183	M5.12_Interferon Response|M150_innate antiviral response|Interferon gamma signaling|Interferon Signaling	SP100	0.000176406	0.743802	0.00306465	1
CECR6	M169_mitosis (TF motif CCAATNNSNNNGCG)	PMS1	0.00036986	0.736364	0.003466	1
TNF	M165_enriched in activated dendritic cells (II)|Interferon Signaling	MX2	2.25084e-05	0.733333	0.00157908	1
HPS6	M4.1_T-cells	LEF1	0.00024273	0.733333	0.00319129	1
ELK4	M4.7_Lymphoid Lineage	LANCL1	0.000113137	0.727273	0.00270258	1
MFAP3	M4.7_Lymphoid Lineage	ZMYND11	0.000185065	0.727273	0.00306465	1
ACADM	M1.2_Interferon Response	LAMP3	0.000814624	0.727273	0.00459933	1
KDM7A	M4.7_Lymphoid Lineage	SLC39A10	0.000363241	0.722222	0.00345224	1
PPP2CB	M165_enriched in activated dendritic cells (II)	MX2	0.00042936	0.722222	0.00363906	1
NLRP3	M4.13_Myeloid Lineage	DENND3	0.000629916	0.722222	0.00407057	1
NLRP3	M165_enriched in activated dendritic cells (II)|HALLMARK_INTERFERON_GAMMA_RESPONSE|Interferon Signaling	MX2	0.000483225	0.718182	0.00371204	1
TNF	M5.12_Interferon Response	ETV7	6.20013e-06	0.716667	0.00099972	1
GPR183	M5.12_Interferon Response	RBCK1	9.25188e-05	0.716667	0.00260895	1
HPS6	M4.1_T-cells	TXK	0.000107898	0.716667	0.00270258	1
CYB5B	M165_enriched in activated dendritic cells (II)	MX2	0.000187089	0.716667	0.00306465	1
GPR183	M3.4_Interferon Response|M75_antiviral IFN signature|HALLMARK_INTERFERON_GAMMA_RESPONSE|Interferon gamma signaling|Interferon Signaling	PML	0.000781884	0.716667	0.00452696	1
HPS6	M4.7_Lymphoid Lineage	SLC7A6	0.000813292	0.716667	0.00459933	1
AGPAT4	M16_TLR and inflammatory signaling|HALLMARK_INTERFERON_GAMMA_RESPONSE	MYD88	0.00129155	0.716667	0.00560838	1
TNF	M3.4_Interferon Response|Interferon Signaling	UBE2L6	1.25459e-06	0.711111	0.000896731	1
MARCH3	M4.10_B-cells|M47.0_enriched in B cells (I)	E2F5	9.48605e-06	0.711111	0.00107785	1
MIEF1	M4.7_Lymphoid Lineage	LANCL1	0.00023345	0.711111	0.00316726	1
EML4	M4.7_Lymphoid Lineage	SLC39A10	0.000410543	0.711111	0.00357026	1
VAMP4	M165_enriched in activated dendritic cells (II)	LAMP3	0.00135129	0.711111	0.00572947	1
SMIM14	M165_enriched in activated dendritic cells (II)|Interferon Signaling	MX2	0.000560718	0.710744	0.00391068	1
TNF	M11.0_enriched in monocytes (II)	SORT1	8.82379e-06	0.709091	0.00107785	1
MFAP3	M4.7_Lymphoid Lineage	LANCL1	1.38733e-05	0.709091	0.00135116	1
AGPAT4	M5.12_Interferon Response|HALLMARK_INTERFERON_GAMMA_RESPONSE	ZNFX1	3.79581e-05	0.709091	0.00181599	1
DUSP16	M4.1_T-cells	AXIN2	0.000279305	0.709091	0.00325498	1
HPS6	M4.7_Lymphoid Lineage	ZMYND11	3.57748e-05	0.7	0.00181599	1
MFAP3	M4.7_Lymphoid Lineage	SLC39A10	5.1248e-05	0.7	0.00211185	1
GPR183	HALLMARK_OXIDATIVE_PHOSPHORYLATION	NDUFA1	5.18863e-05	0.7	0.00211185	1
HPS6	M4.7_Lymphoid Lineage	SLC39A10	5.99308e-05	0.7	0.00223879	1
GPR183	HALLMARK_INTERFERON_ALPHA_RESPONSE|HALLMARK_INTERFERON_GAMMA_RESPONSE|Interferon alpha/beta signaling|Interferon Signaling	MX1	7.29382e-05	0.7	0.00242564	1
PTRH2	M7.1_T cell activation (I)|M7.4_T cell activation (III)	THEMIS	8.80786e-05	0.7	0.00258269	1
TNFRSF12A	M4.7_Lymphoid Lineage	LANCL1	0.000111844	0.7	0.00270258	1
HPS6	M6.15_T-cells	CLYBL	0.000118819	0.7	0.00272284	1
IL17C	M4.7_Lymphoid Lineage	ANKRD46	0.000130881	0.7	0.00278839	1
MKKS	Interferon Signaling	MX2	0.000145327	0.7	0.00288359	1
CADM4	M169_mitosis (TF motif CCAATNNSNNNGCG)	PMS1	0.000149518	0.7	0.00288359	1
GPR183	M4.13_cell junction (GO)|Innate Immune System	PAK1	0.000189855	0.7	0.00306465	1
TNFRSF12A	M4.7_Lymphoid Lineage	WWP1	0.000213258	0.7	0.00316726	1
NLRP3	HALLMARK_INTERFERON_GAMMA_RESPONSE|Interferon Signaling	MX1	0.000225967	0.7	0.00316726	1
AGPAT4	M4.13_Myeloid Lineage	DENND3	0.000243969	0.7	0.00319129	1
TNF	M3.4_Interferon Response|Interferon Signaling	DDX58	0.000248006	0.7	0.00319129	1
ATP1B1	M150_innate antiviral response	EIF2AK2	0.0002616	0.7	0.00319853	1
RHOT1	Interferon Signaling	MX1	0.000266283	0.7	0.00319853	1
GPR183	M3.4_Interferon Response|HALLMARK_INTERFERON_ALPHA_RESPONSE	MOV10	0.000299763	0.7	0.0032849	1
CRK	M4.7_Lymphoid Lineage	LANCL1	0.000405224	0.7	0.00355512	1
PTRH2	M14_T cell differentiation	TXK	0.000405232	0.7	0.00355512	1
MARCH3	M4.10_B-cells|M47.0_enriched in B cells (I)|M47.1_enriched in B cells (II)	BANK1	0.000490475	0.7	0.00374657	1
TNFRSF12A	M4.7_Lymphoid Lineage|M7.4_T cell activation (III)	ZMYND11	0.000547562	0.7	0.00388171	1
HPS6	M169_mitosis (TF motif CCAATNNSNNNGCG)	PMS1	0.000637507	0.7	0.00410019	1
GPR183	HALLMARK_IL6_JAK_STAT3_SIGNALING|HALLMARK_INTERFERON_GAMMA_RESPONSE	IL15RA	0.000942907	0.7	0.00481981	1
GPR183	HALLMARK_OXIDATIVE_PHOSPHORYLATION	ATP5I	0.00116363	0.7	0.00528835	1
AGPAT4	M5.12_Interferon Response|HALLMARK_INTERFERON_GAMMA_RESPONSE|Interferon gamma signaling	TRIM21	0.00210578	0.7	0.0071158	1
CASKIN2	M169_mitosis (TF motif CCAATNNSNNNGCG)	PMS1	0.00224718	0.7	0.00740104	1
AGPAT4	M4.13_cell junction (GO)|Innate Immune System	PRKCD	0.000733071	0.694215	0.00439865	1
NLRP3	M64_enriched in activated dendritic cells/monocytes	DRAM1	0.000977104	0.694215	0.00488015	1
RHOT1	Interferon Signaling	MX2	0.00110476	0.694215	0.00517504	1
LRRFIP2	M5.12_Interferon Response	ADAR	0.00118204	0.694215	0.00531042	1
NLRP3	HALLMARK_INTERFERON_GAMMA_RESPONSE	ZNFX1	3.98741e-05	0.690909	0.00187477	1
HPS6	M6.15_T-cells	ZNF550	6.61149e-05	0.690909	0.00231885	1
CUTC	M150_innate antiviral response	SP100	0.000136393	0.690909	0.00283926	1
TNFRSF12A	M6.15_T-cells	ZNF550	0.00020582	0.690909	0.00316726	1
UBE2O	M4.7_Lymphoid Lineage	CBLB	0.000208218	0.690909	0.00316726	1
HPS6	M4.1_T-cells	TBC1D4	0.000602683	0.690909	0.00399416	1
EREG	M165_enriched in activated dendritic cells (II)|Interferon alpha/beta signaling|Interferon Signaling	MX2	0.000893817	0.690909	0.00473283	1
TNFRSF12A	M4.7_Lymphoid Lineage	SLAIN1	0.000134735	0.688889	0.00282633	1
GPR183	HALLMARK_COMPLEMENT|Innate Immune System	FCER1G	0.000641249	0.688889	0.00411217	1
PRKAB1	M7.4_T cell activation (III)	ETS1	0.000836534	0.688889	0.00460783	1
INTS12	M169_mitosis (TF motif CCAATNNSNNNGCG)	PMS1	0.000914014	0.688889	0.00475252	1
APLF	M4.13_Myeloid Lineage	DENND3	0.000287041	0.68595	0.00325616	1
GPR183	M165_enriched in activated dendritic cells (II)|HALLMARK_INTERFERON_GAMMA_RESPONSE|Interferon alpha/beta signaling|Interferon Signaling	MX2	0.000297875	0.68595	0.0032849	1
AGPAT4	M5.12_Interferon Response	RHBDF2	0.000534825	0.68595	0.00387586	1
GPR183	HALLMARK_INTERFERON_ALPHA_RESPONSE	NUB1	0.000846151	0.68595	0.00462416	1
CUTC	M150_innate antiviral response	EIF2AK2	0.000975032	0.68595	0.00488015	1
TNF	M3.4_Interferon Response|Interferon Signaling	STAT2	0.00135201	0.68595	0.00572947	1
TNF	Interferon Signaling	MX1	2.16429e-05	0.683333	0.00157908	1
TNF	M118.0_enriched in monocytes (IV)	DYSF	2.79342e-05	0.683333	0.00177155	1
DRAM2	M150_innate antiviral response	SP100	0.000108861	0.683333	0.00270258	1
TNF	M11.0_enriched in monocytes (II)	TYMP	0.000183587	0.683333	0.00306465	1
MUT	M4.7_Lymphoid Lineage	SLAIN1	0.000212168	0.683333	0.00316726	1
MKKS	HALLMARK_INTERFERON_ALPHA_RESPONSE|Interferon Signaling	MX1	0.000227096	0.683333	0.00316726	1
DUSP16	M4.7_Lymphoid Lineage	ZMYND11	0.000312404	0.683333	0.0033165	1
AGPAT4	HALLMARK_INTERFERON_GAMMA_RESPONSE	MX1	0.000321801	0.683333	0.00333548	1
ATP1B1	M165_enriched in activated dendritic cells (II)	LAMP3	0.000339616	0.683333	0.00338005	1
LRRFIP2	M4.13_Myeloid Lineage	DENND3	0.000423607	0.683333	0.00363906	1
AGPAT4	M16_TLR and inflammatory signaling|HALLMARK_INFLAMMATORY_RESPONSE|Toll-Like Receptors Cascades	TLR2	0.000465437	0.683333	0.00371204	1
PI3	M5.15_Neutrophils	LTF	0.000470383	0.683333	0.00371204	1
DUSP16	M4.7_Lymphoid Lineage	CBLB	0.000611689	0.683333	0.00399416	1
APOBEC3G	M169_mitosis (TF motif CCAATNNSNNNGCG)	PMS1	0.000685449	0.683333	0.00427501	1
GGCT	M165_enriched in activated dendritic cells (II)	MX2	0.000742076	0.683333	0.00441514	1
KCNIP4	M4.7_Lymphoid Lineage	ANKRD46	0.000749474	0.683333	0.00441514	1
GNA11	M4.7_Lymphoid Lineage	ZMYND11	0.000760805	0.683333	0.00445218	1
TMEM180	HALLMARK_INTERFERON_GAMMA_RESPONSE	MX2	0.000789099	0.683333	0.00455905	1
GPR183	M5.12_Interferon Response|HALLMARK_INTERFERON_ALPHA_RESPONSE|HALLMARK_INTERFERON_GAMMA_RESPONSE|Interferon gamma signaling|Interferon Signaling	TRIM21	0.00099493	0.683333	0.00492409	1
MOB2	M4.7_Lymphoid Lineage	SLAIN1	0.00109039	0.683333	0.00517504	1
AGPAT4	HALLMARK_INTERFERON_GAMMA_RESPONSE|Interferon gamma signaling	PML	0.00131659	0.683333	0.00565409	1
CYB5B	M150_innate antiviral response	EIF2AK2	0.00137349	0.683333	0.00578008	1
UBE2O	M4.15_Cytotoxicity|M7.4_T cell activation (III)|M61.2_enriched in NK cells (receptor activation)	PRKCQ	0.00144246	0.683333	0.00592935	1
KCNIP4	M4.7_Lymphoid Lineage	SLC39A10	0.00162952	0.683333	0.00630112	1
TNFRSF12A	M6.15_T-cells	ATF7IP2	0.00165172	0.683333	0.00635295	1
CECR6	M169_mitosis (TF motif CCAATNNSNNNGCG)	NUP37	0.00172445	0.683333	0.00651326	1
IL17C	M4.7_Lymphoid Lineage	WWP1	0.00203789	0.683333	0.00700716	1
UBE2O	M4.15_Cytotoxicity	PLEKHA1	2.25273e-06	0.681818	0.000900356	1
INTS12	M4.7_Lymphoid Lineage	LANCL1	3.37772e-05	0.681818	0.00181599	1
CCND1	M4.7_Lymphoid Lineage	LANCL1	0.000113798	0.681818	0.00270258	1
SLC30A7	M4.7_Lymphoid Lineage	SLC39A10	0.000197219	0.681818	0.00310876	1
CCND1	M6.15_T-cells	ZNF550	0.000302562	0.681818	0.0032849	1
TNF	M5.12_Interferon Response	RHBDF2	0.00034726	0.681818	0.00342789	1
GPR183	M3.4_Interferon Response	SEPT4	0.000667045	0.681818	0.00421072	1
ARF4	M4.7_Lymphoid Lineage	SLC39A10	0.00105874	0.681818	0.00511008	1
DDHD1	M4.7_Lymphoid Lineage	ZMYND11	0.0010608	0.681818	0.00511097	1
CASKIN2	M4.7_Lymphoid Lineage	ZMYND11	0.00111499	0.681818	0.00519757	1
AGPAT4	M5.12_Interferon Response	RBCK1	0.00166629	0.681818	0.00637872	1
NLRP3	M16_TLR and inflammatory signaling|HALLMARK_INTERFERON_GAMMA_RESPONSE	MYD88	0.0024798	0.681818	0.00780879	1
TNFRSF12A	M4.7_Lymphoid Lineage	ANKRD46	0.0001162	0.677778	0.00270835	1
PTRH2	M7.4_T cell activation (III)	ATP8B2	0.000143737	0.677778	0.00288359	1
PRKAB1	M6.15_T-cells	ZNF550	0.000177948	0.677778	0.00306465	1
AGPAT4	M4.13_cell junction (GO)	TNS3	0.000220729	0.677778	0.00316726	1
GPR183	HALLMARK_IL6_JAK_STAT3_SIGNALING|HALLMARK_INTERFERON_GAMMA_RESPONSE|DDX58/IFIH1-mediated induction of interferon-alpha/beta|TRAF6 mediated IRF7 activation	MYD88	0.00026182	0.677778	0.00319853	1
DUSP16	M4.7_Lymphoid Lineage	WWP1	0.000264872	0.677778	0.00319853	1
CASKIN2	M4.7_Lymphoid Lineage	LANCL1	0.000317776	0.677778	0.00333548	1
MARCH3	M4.10_B-cells	OSBPL10	0.000326576	0.677778	0.00333548	1
IL17C	M4.7_Lymphoid Lineage	LANCL1	0.000388841	0.677778	0.00353456	1
PTRH2	M4.7_Lymphoid Lineage	SLC7A6	0.000476459	0.677778	0.00371204	1
MIEF1	M6.15_T-cells	ZNF550	0.000608928	0.677778	0.00399416	1
CENPF	M169_mitosis (TF motif CCAATNNSNNNGCG)	PMS1	0.00114008	0.677778	0.00525346	1
CRK	M4.7_Lymphoid Lineage	PREPL	0.00142362	0.677778	0.0059171	1
GPR183	M3.4_Interferon Response|HALLMARK_INTERFERON_ALPHA_RESPONSE|HALLMARK_INTERFERON_GAMMA_RESPONSE	PARP12	0.000737209	0.677686	0.0044087	1
PRKAB1	M7.4_T cell activation (III)	ATP8B2	0.00194981	0.677686	0.00690818	1
PPA2	M5.12_Interferon Response	RHBDF2	8.24302e-05	0.672727	0.00258269	1
AGPAT4	M4.13_Myeloid Lineage|M16_TLR and inflammatory signaling|HALLMARK_INFLAMMATORY_RESPONSE	FPR1	0.000306063	0.672727	0.00328596	1
SC5D	M213_"regulation of transcription, transcription factors"	CCNT2	0.000416977	0.672727	0.00360983	1
CASKIN2	M4.7_Lymphoid Lineage	SLC39A10	0.000426153	0.672727	0.00363906	1
GNA11	M6.15_T-cells	ZNF550	0.00052315	0.672727	0.00385002	1
TNFRSF12A	M4.1_T-cells|M7.4_T cell activation (III)	LEF1	0.000982534	0.672727	0.00488936	1
CASKIN2	M169_mitosis (TF motif CCAATNNSNNNGCG)	ACTL6A	0.00182792	0.672727	0.00668194	1
GPR183	M37.0_immune activation - generic cluster	CTSS	0.000279223	0.669421	0.00325498	1
TNFRSF12A	M4.1_T-cells	OXNAD1	0.000610953	0.669421	0.00399416	1
APOBEC3G	M169_mitosis (TF motif CCAATNNSNNNGCG)	NIF3L1	0.000976675	0.669421	0.00488015	1
EIF2AK2	M169_mitosis (TF motif CCAATNNSNNNGCG)	PMS1	0.00136939	0.669421	0.00578008	1
TNFRSF12A	M4.1_T-cells	KLHL3	0.0015135	0.669421	0.0060374	1
ACADM	M1.2_Interferon Response	MX1	4.34216e-06	0.666667	0.00099972	1
PTRH2	M4.7_Lymphoid Lineage	SLAIN1	7.33201e-06	0.666667	0.00099972	1
TNF	M3.4_Interferon Response	SEPT4	2.23257e-05	0.666667	0.00157908	1
PTRH2	M4.3_Protein Synthesis	RPL22	0.000108834	0.666667	0.00270258	1
GPR183	HALLMARK_INTERFERON_GAMMA_RESPONSE|HALLMARK_COMPLEMENT	CASP4	0.000170368	0.666667	0.00306465	1
GNA11	M4.7_Lymphoid Lineage	SLAIN1	0.000187435	0.666667	0.00306465	1
SLC22A15	M150_innate antiviral response	EIF2AK2	0.000216109	0.666667	0.00316726	1
TNF	M3.4_Interferon Response	FBXO6	0.000248325	0.666667	0.00319129	1
INTS12	M4.7_Lymphoid Lineage	WWP1	0.000251891	0.666667	0.00319129	1
GPR183	HALLMARK_INTERFERON_ALPHA_RESPONSE|HALLMARK_INTERFERON_GAMMA_RESPONSE	PSME1	0.000260105	0.666667	0.00319853	1
DUSP5	HALLMARK_INTERFERON_GAMMA_RESPONSE	ZNFX1	0.00026707	0.666667	0.00319853	1
TNF	M3.4_Interferon Response	SCO2	0.000282671	0.666667	0.00325616	1
EREG	Interferon alpha/beta signaling|Interferon Signaling	MX1	0.000313772	0.666667	0.0033165	1
AGPAT4	M165_enriched in activated dendritic cells (II)|HALLMARK_INTERFERON_GAMMA_RESPONSE	MX2	0.000354981	0.666667	0.00343541	1
SPIDR	M150_innate antiviral response	SP100	0.000364593	0.666667	0.00345224	1
ELK4	M4.7_Lymphoid Lineage	SLAIN1	0.000383281	0.666667	0.00352999	1
TNFRSF12A	M7.4_T cell activation (III)	THEMIS	0.000431748	0.666667	0.00363906	1
PAG1	M4.7_Lymphoid Lineage	SLAIN1	0.000453368	0.666667	0.00369377	1
EML4	M213_"regulation of transcription, transcription factors"	PTBP2	0.000474214	0.666667	0.00371204	1
PPP1R8	M4.7_Lymphoid Lineage	WWP1	0.000504593	0.666667	0.00377863	1
AGPAT4	M5.12_Interferon Response|HALLMARK_INTERFERON_GAMMA_RESPONSE	SP110	0.000542617	0.666667	0.00388171	1
KCNIP4	M4.7_Lymphoid Lineage	LANCL1	0.000567472	0.666667	0.00393709	1
MLLT4	M4.7_Lymphoid Lineage	LANCL1	0.000612232	0.666667	0.00399416	1
PPP1R8	M4.7_Lymphoid Lineage	ZMYND11	0.000619613	0.666667	0.00402306	1
TNF	M3.4_Interferon Response	PARP12	0.000712122	0.666667	0.00435664	1
MUT	M4.7_Lymphoid Lineage	WWP1	0.000839195	0.666667	0.00460783	1
MARCH1	M165_enriched in activated dendritic cells (II)	MX2	0.000855722	0.666667	0.00463927	1
PPA2	M5.12_Interferon Response	TRIM21	0.00106326	0.666667	0.00511376	1
RIPK2	M3.4_Interferon Response	SEPT4	0.00112746	0.666667	0.0052289	1
TNFRSF12A	M7.4_T cell activation (III)	ATP8B2	0.00134855	0.666667	0.00572947	1
CASKIN2	M4.7_Lymphoid Lineage	WWP1	0.00155689	0.666667	0.0061531	1
IL17C	M4.7_Lymphoid Lineage	ZMYND11	0.00159993	0.666667	0.00623494	1
PPP1R16B	M4.7_Lymphoid Lineage	WWP1	0.00162431	0.666667	0.00630086	1
TNFRSF12A	M4.7_Lymphoid Lineage	ZZZ3	0.00171598	0.666667	0.00649627	1
IL23A	M5.12_Interferon Response	SP100	0.00175422	0.666667	0.00657381	1
HPS6	M4.7_Lymphoid Lineage	ZZZ3	0.00188136	0.666667	0.00675953	1
C10orf2	M4.7_Lymphoid Lineage	WWP1	0.00216906	0.666667	0.00723107	1
ATP1B1	M165_enriched in activated dendritic cells (II)	MX2	2.2583e-05	0.663636	0.00157908	1
FAM160B1	M6.15_T-cells	ZNF550	7.21478e-05	0.663636	0.00242564	1
MUT	M4.7_Lymphoid Lineage	LANCL1	7.54726e-05	0.663636	0.00245016	1
GNA11	M4.7_Lymphoid Lineage	LANCL1	9.42836e-05	0.663636	0.00260895	1
EML4	M4.7_Lymphoid Lineage	LANCL1	0.000114147	0.663636	0.00270258	1
MOV10	M169_mitosis (TF motif CCAATNNSNNNGCG)	PMS1	0.000212986	0.663636	0.00316726	1
UBE2O	M7.4_T cell activation (III)	THEMIS	0.00024786	0.663636	0.00319129	1
JAKMIP3	M4.7_Lymphoid Lineage	SLAIN1	0.000330231	0.663636	0.00336022	1
LRRFIP2	M5.12_Interferon Response	RHBDF2	0.000506677	0.663636	0.00377863	1
MKKS	HALLMARK_INTERFERON_ALPHA_RESPONSE	PARP9	0.000535715	0.663636	0.00387586	1
IWS1	M4.7_Lymphoid Lineage	SLC39A10	0.000831325	0.663636	0.00460783	1
CASKIN2	M6.15_T-cells	ZNF550	0.000863961	0.663636	0.00465164	1
DUSP5	HALLMARK_INTERFERON_GAMMA_RESPONSE	OASL	0.00107014	0.663636	0.0051378	1
PPP1R16B	M4.7_Lymphoid Lineage	SLAIN1	0.00155379	0.663636	0.00614975	1
AGPAT4	Innate Immune System	S100A11	0.00222423	0.663636	0.00736997	1
TMEM62	M7.4_T cell activation (III)	LEF1	0.00241472	0.663636	0.00767475	1
DUSP16	M4.1_T-cells	LEF1	0.000254318	0.661157	0.00319129	1
AGPAT4	M5.12_Interferon Response|M150_innate antiviral response|Interferon gamma signaling	SP100	0.000410214	0.661157	0.00357026	1
PAG1	M4.7_Lymphoid Lineage	WWP1	0.000932905	0.661157	0.00480006	1
GPR183	HALLMARK_IL6_JAK_STAT3_SIGNALING	CCR1	0.00166778	0.661157	0.00637872	1
NLRP3	M3.4_Interferon Response	MOV10	0.00194289	0.661157	0.00689878	1
PTRH2	M4.7_Lymphoid Lineage	LANCL1	1.31534e-06	0.655556	0.000896731	1
DUSP16	M4.7_Lymphoid Lineage	LANCL1	8.05853e-06	0.655556	0.00104646	1
PDHX	M5.12_Interferon Response	SP100	4.83534e-05	0.655556	0.0020624	1
VAMP4	M165_enriched in activated dendritic cells (II)	MX2	4.91589e-05	0.655556	0.0020624	1
RAB28	M165_enriched in activated dendritic cells (II)	MX2	8.72492e-05	0.655556	0.00258269	1
GPR183	M5.12_Interferon Response	RHBDF2	0.000118563	0.655556	0.00272284	1
TNF	M11.0_enriched in monocytes (II)	TLR8	0.000130328	0.655556	0.00278839	1
ACADM	M150_innate antiviral response	EIF2AK2	0.000190167	0.655556	0.00306465	1
TNFRSF12A	M4.1_T-cells	TBC1D4	0.000302785	0.655556	0.0032849	1
GPR183	Innate Immune System	S100A11	0.00036612	0.655556	0.0034547	1
TNFRSF12A	M7.4_T cell activation (III)	ETS1	0.000472013	0.655556	0.00371204	1
PPP1R16B	M4.7_Lymphoid Lineage	LANCL1	0.00095597	0.655556	0.00486143	1
HPS6	M4.1_T-cells	MAN1C1	0.00107798	0.655556	0.00515731	1
MFAP3	M6.15_T-cells	PKIA	0.00110826	0.655556	0.00517504	1
PPA2	M5.12_Interferon Response	ADAR	0.00130823	0.655556	0.00564487	1
TNFRSF12A	M169_mitosis (TF motif CCAATNNSNNNGCG)	PMS1	0.00143589	0.655556	0.00592935	1
MFAP3	M4.7_Lymphoid Lineage	ZNF84	0.00145578	0.655556	0.00594298	1
TMEM180	M3.4_Interferon Response|HALLMARK_INTERFERON_GAMMA_RESPONSE	PML	0.00205938	0.655556	0.00700716	1
UBE2O	M4.7_Lymphoid Lineage	LANCL1	1.17993e-06	0.654545	0.000896731	1
DUSP16	M4.1_T-cells	SLC16A10	6.17259e-06	0.654545	0.00099972	1
TNPO1	M4.7_Lymphoid Lineage	LANCL1	0.000250762	0.654545	0.00319129	1
MARCH1	M165_enriched in activated dendritic cells (II)	PARP9	0.000324464	0.654545	0.00333548	1
CASKIN2	M4.7_Lymphoid Lineage	ANKRD46	0.000357801	0.654545	0.00344778	1
IL23A	M5.12_Interferon Response	RHBDF2	0.000384928	0.654545	0.00352999	1
RIPK2	M3.4_Interferon Response|HALLMARK_INTERFERON_ALPHA_RESPONSE|Interferon alpha/beta signaling|Interferon Signaling	IFI35	0.000427527	0.654545	0.00363906	1
SLC1A4	M6.15_T-cells	ZNF550	0.000509846	0.654545	0.00378842	1
PRKAB1	M7.4_T cell activation (III)	ZMYND11	0.000514532	0.654545	0.00380252	1
KDM7A	M4.7_Lymphoid Lineage	ANKRD46	0.000633422	0.654545	0.00408355	1
SENP2	M4.7_Lymphoid Lineage	SLC39A10	0.00086749	0.654545	0.00465164	1
SLC1A4	M6.15_T-cells	ATF7IP2	0.00108778	0.654545	0.00517504	1
CCND1	M4.7_Lymphoid Lineage	ZZZ3	0.00118001	0.654545	0.00531042	1
APOBEC3G	M169_mitosis (TF motif CCAATNNSNNNGCG)	ACTL6A	0.00147915	0.654545	0.00600245	1
UBE2O	M4.15_Cytotoxicity|M61.2_enriched in NK cells (receptor activation)	CD247	0.00149554	0.654545	0.00600742	1
PPP2CB	M75_antiviral IFN signature	PML	0.00171306	0.654545	0.00649627	1
EML4	M4.7_Lymphoid Lineage	ANKRD46	0.00180227	0.654545	0.00665059	1
MKKS	HALLMARK_INTERFERON_ALPHA_RESPONSE	NUB1	0.00206335	0.654545	0.00700716	1
PPP1R8	M4.7_Lymphoid Lineage	LANCL1	6.63257e-05	0.652893	0.00231885	1
SC5D	M213_"regulation of transcription, transcription factors"	CLK4	0.000225894	0.652893	0.00316726	1
MOB2	M4.7_Lymphoid Lineage	LANCL1	0.000944919	0.652893	0.00481981	1
MKKS	M150_innate antiviral response|Interferon Signaling	SP100	0.00116888	0.652893	0.00528835	1
TBXAS1	M4.13_cell junction (GO)	PAK1	0.00119462	0.652893	0.0053144	1
TNFRSF12A	M4.1_T-cells	TXK	0.00131657	0.652893	0.00565409	1
AGER	Innate Immune System	PRKCD	0.00299103	0.716667	0.00854984	0
GPR183	HALLMARK_INTERFERON_GAMMA_RESPONSE	TNFAIP2	0.00255782	0.7	0.00790836	0
YIPF5	M213_"regulation of transcription, transcription factors"	CCNT2	0.00478767	0.7	0.0109806	0
MOB2	M4.7_Lymphoid Lineage	WWP1	0.00490185	0.7	0.0111024	0
GNA11	M4.7_Lymphoid Lineage	TTC3	0.00655684	0.690909	0.0131378	0
PRKAB1	M6.15_T-cells	SIDT1	0.0110255	0.690909	0.0185253	0
MTX2	M150_innate antiviral response	EIF2AK2	0.00391573	0.688889	0.00984164	0
CTDP1	M169_mitosis (TF motif CCAATNNSNNNGCG)	PMS1	0.00364601	0.68595	0.00949635	0
ZNF415	M5.15_Neutrophils	CTSG	0.00259591	0.683333	0.00798989	0
GPR183	M3.4_Interferon Response|M68_RIG-1 like receptor signaling|M75_antiviral IFN signature|HALLMARK_INTERFERON_GAMMA_RESPONSE|DDX58/IFIH1-mediated induction of interferon-alpha/beta|Interferon Signaling|TRAF6 mediated IRF7 activation	DDX58	0.00320473	0.683333	0.00891037	0
CRK	M4.7_Lymphoid Lineage	ZMYND11	0.0038185	0.683333	0.00967757	0
AGPAT4	M4.13_Myeloid Lineage	IL13RA1	0.00399038	0.683333	0.00997412	0
ARF4	M4.7_Lymphoid Lineage	ZMYND11	0.00498288	0.683333	0.0112012	0
ATP1B1	M165_enriched in activated dendritic cells (II)	HERC5	0.00570963	0.683333	0.0121263	0
EIF2AK2	M169_mitosis (TF motif CCAATNNSNNNGCG)	ACTL6A	0.00592034	0.683333	0.0123316	0
ZNF366	M150_innate antiviral response	EIF2AK2	0.00255368	0.681818	0.00790453	0
PRKAB1	M7.4_T cell activation (III)	LEF1	0.00314065	0.681818	0.00884769	0
TNFRSF12A	M4.1_T-cells	BCL2	0.00770713	0.681818	0.0146974	0
RIPK2	M11.2_formyl peptide receptor mediated neutrophil response	PAK1	0.00907578	0.681818	0.0163905	0
AGER	Innate Immune System	FCER1G	0.0153471	0.681818	0.0235518	0
GPR183	HALLMARK_COMPLEMENT	GNB4	0.00289308	0.677686	0.00840196	0
NLRP3	M3.4_Interferon Response|HALLMARK_INTERFERON_GAMMA_RESPONSE|Interferon Signaling	PML	0.00303273	0.677686	0.00862243	0
KCNIP4	M4.7_Lymphoid Lineage	ZMYND11	0.00363687	0.677686	0.00949635	0
GPR183	HALLMARK_INTERFERON_GAMMA_RESPONSE	CCL2	0.0040119	0.677686	0.00999108	0
MARCH1	M75_antiviral IFN signature|M165_enriched in activated dendritic cells (II)	RSAD2	0.0070038	0.677686	0.0137307	0
TMEM180	HALLMARK_INTERFERON_GAMMA_RESPONSE	RSAD2	0.0313599	0.677055	0.0405878	0
SENP2	M4.7_Lymphoid Lineage	WWP1	0.00612946	0.672727	0.0125394	0
RIPK2	S5_DC surface signature	LHFPL2	0.00994838	0.672727	0.0173901	0
GNA11	M6.15_T-cells	ZNF30	0.00506822	0.669421	0.011267	0
PMPCA	M4.7_Lymphoid Lineage	WWP1	0.00557336	0.669421	0.0119768	0
AGPAT4	HALLMARK_INTERFERON_GAMMA_RESPONSE	HERC6	0.00270828	0.666667	0.00821521	0
GPR183	M75_antiviral IFN signature|M150_innate antiviral response|M165_enriched in activated dendritic cells (II)|HALLMARK_INTERFERON_ALPHA_RESPONSE|HALLMARK_INTERFERON_GAMMA_RESPONSE|Interferon alpha/beta signaling|Interferon Signaling	RSAD2	0.00452524	0.666667	0.0107007	0
AGPAT4	M150_innate antiviral response|HALLMARK_INTERFERON_GAMMA_RESPONSE|Interferon gamma signaling	OASL	0.00455334	0.666667	0.0107043	0
AGPAT4	HALLMARK_INTERFERON_GAMMA_RESPONSE	TNFAIP2	0.00480413	0.666667	0.0109999	0
MFAP3	M4.7_Lymphoid Lineage	TTC3	0.0048762	0.666667	0.0110867	0
RHOT1	Interferon Signaling	PML	0.00558676	0.666667	0.0119919	0
NLRP3	HALLMARK_INTERFERON_GAMMA_RESPONSE	CASP4	0.00892508	0.666667	0.0162692	0
TNFRSF12A	M6.15_T-cells	BCAS4	0.011049	0.666667	0.0185305	0
RNF13	M150_innate antiviral response	RSAD2	0.0152897	0.666667	0.0234985	0
GNA11	M6.15_T-cells	SIDT1	0.0230471	0.666667	0.0320251	0
GPR183	M5.12_Interferon Response	NBN	0.0431762	0.666667	0.0526336	0
RHOT1	Innate Immune System|Neutrophil degranulation	S100A11	0.00277808	0.663636	0.0083245	0
IWS1	M4.7_Lymphoid Lineage	ZMYND11	0.00321527	0.663636	0.00891037	0
RIPK2	M11.2_formyl peptide receptor mediated neutrophil response	PILRA	0.00375459	0.663636	0.00958434	0
AGPAT4	M3.2_Myeloid Lineage	IL17RA	0.00389921	0.663636	0.00984164	0
GNA11	M6.15_T-cells	ATF7IP2	0.00461425	0.663636	0.0108009	0
TMEM62	M7.4_T cell activation (III)	PRKCQ	0.0112088	0.663636	0.0186836	0
TMEM180	M3.4_Interferon Response|HALLMARK_INTERFERON_GAMMA_RESPONSE	DDX58	0.014327	0.663636	0.0223383	0
GPR183	M3.4_Interferon Response|HALLMARK_INTERFERON_GAMMA_RESPONSE	APOL6	0.00408291	0.661157	0.0100883	0
GPR183	Toll-Like Receptors Cascades	DUSP6	0.0060457	0.661157	0.0124468	0
SLC1A4	M6.15_T-cells	SIDT1	0.00647347	0.661157	0.0130282	0
GPR183	M75_antiviral IFN signature|M150_innate antiviral response|M165_enriched in activated dendritic cells (II)|HALLMARK_INTERFERON_GAMMA_RESPONSE|Interferon alpha/beta signaling|Interferon Signaling	IFIT1	0.011177	0.661157	0.0186534	0
MARCH3	M69_enriched in B cells (VI)	FCRL2	0.00367301	0.655556	0.0095212	0
RHOT1	Interferon Signaling	TRIM21	0.00391132	0.655556	0.00984164	0
TMEM62	M7.4_T cell activation (III)	ATP8B2	0.00423251	0.655556	0.0103054	0
C17orf58	M150_innate antiviral response	RSAD2	0.00651575	0.655556	0.0130747	0
PALLD	M4.13_Myeloid Lineage	MXD1	0.0121719	0.655556	0.019793	0
GPR183	M5.12_Interferon Response|HALLMARK_INTERFERON_ALPHA_RESPONSE|HALLMARK_INTERFERON_GAMMA_RESPONSE|HALLMARK_COMPLEMENT	CASP1	0.0142209	0.655556	0.0221993	0
RIPK2	M150_innate antiviral response|HALLMARK_INTERFERON_ALPHA_RESPONSE|Interferon alpha/beta signaling|Interferon Signaling	OASL	0.00278094	0.654545	0.0083245	0
NLRP3	M64_enriched in activated dendritic cells/monocytes	NINJ1	0.00319092	0.654545	0.00891037	0
MPP7	S5_DC surface signature	CD274	0.00340849	0.654545	0.00917567	0
DUSP5	S5_DC surface signature	LHFPL2	0.00405374	0.654545	0.0100405	0
RIPK2	HALLMARK_INTERFERON_ALPHA_RESPONSE	PSME1	0.00610957	0.654545	0.0125394	0
CASKIN2	M6.15_T-cells	ZNF30	0.00375712	0.652893	0.00958434	0
HPS6	M4.1_T-cells	TCEA3	0.00649425	0.652893	0.0130603	0
PTRH2	M4.7_Lymphoid Lineage|M7.4_T cell activation (III)	ZMYND11	3.30164e-06	0.65	0.000900356	0
DUSP16	M4.7_Lymphoid Lineage	SLAIN1	3.66882e-05	0.65	0.00181599	0
INTS12	M4.7_Lymphoid Lineage	SLAIN1	0.000114467	0.65	0.00270258	0
BCAP29	M165_enriched in activated dendritic cells (II)	MX2	0.000161747	0.65	0.00301842	0
SMIM14	HALLMARK_INTERFERON_ALPHA_RESPONSE|Interferon Signaling	MX1	0.000170608	0.65	0.00306465	0
AGPAT4	HALLMARK_INTERFERON_GAMMA_RESPONSE	CASP4	0.000174065	0.65	0.00306465	0
TNF	M3.4_Interferon Response|Interferon Signaling	PML	0.00018009	0.65	0.00306465	0
RIPK2	HALLMARK_INTERFERON_ALPHA_RESPONSE|Interferon alpha/beta signaling|Interferon Signaling	MX1	0.000188283	0.65	0.00306465	0
NR1H3	M4.13_cell junction (GO)	PAK1	0.000189681	0.65	0.00306465	0
ACADM	M1.2_Interferon Response	EPSTI1	0.000192173	0.65	0.00306465	0
PTEN	M4.13_Myeloid Lineage	DENND3	0.000223883	0.65	0.00316726	0
DDHD1	M4.7_Lymphoid Lineage	SLAIN1	0.000237571	0.65	0.00319129	0
C10orf2	M4.7_Lymphoid Lineage	SLAIN1	0.000310439	0.65	0.0033165	0
FAM96A	Interferon alpha/beta signaling	MX1	0.000318457	0.65	0.00333548	0
TMEM180	HALLMARK_INTERFERON_GAMMA_RESPONSE	MX1	0.000333605	0.65	0.00336783	0
GNA11	M4.7_Lymphoid Lineage	SLC39A10	0.000364507	0.65	0.00345224	0
PPP1R8	M4.7_Lymphoid Lineage	SLAIN1	0.000411098	0.65	0.00357026	0
PAG1	M4.7_Lymphoid Lineage	SLC39A10	0.000439445	0.65	0.00365834	0
HPS6	M4.7_Lymphoid Lineage	TTC3	0.000469297	0.65	0.00371204	0
CASP1	HALLMARK_INTERFERON_GAMMA_RESPONSE	MX1	0.000539061	0.65	0.00388028	0
RP2	M150_innate antiviral response	EIF2AK2	0.000568999	0.65	0.00393709	0
CRK	M4.7_Lymphoid Lineage	SLC39A10	0.000572947	0.65	0.00394552	0
HPS6	M169_mitosis (TF motif CCAATNNSNNNGCG)	ACTL6A	0.000748543	0.65	0.00441514	0
DUSP5	S5_DC surface signature|HALLMARK_INTERFERON_GAMMA_RESPONSE	CD274	0.000771718	0.65	0.00449344	0
MUT	M4.7_Lymphoid Lineage	SLC39A10	0.000774447	0.65	0.00449344	0
PDHX	M5.12_Interferon Response	TRIM21	0.000812203	0.65	0.00459933	0
GNA11	M4.7_Lymphoid Lineage	WWP1	0.000824282	0.65	0.00460783	0
KDM7A	M4.7_Lymphoid Lineage	WWP1	0.000841475	0.65	0.00460783	0
MLLT4	M4.7_Lymphoid Lineage	SLAIN1	0.00103832	0.65	0.00507418	0
GNA11	M4.7_Lymphoid Lineage	SLC7A6	0.00153535	0.65	0.00610334	0
GPR183	HALLMARK_OXIDATIVE_PHOSPHORYLATION	ATP5J	0.0015485	0.65	0.00613771	0
KCTD3	M150_innate antiviral response	EIF2AK2	0.00171757	0.65	0.00649627	0
RIPK2	HALLMARK_INTERFERON_ALPHA_RESPONSE	CMPK2	0.0018448	0.65	0.00668986	0
GNA11	M4.7_Lymphoid Lineage	ZZZ3	0.002168	0.65	0.00723107	0
ST3GAL5	M169_mitosis (TF motif CCAATNNSNNNGCG)	PMS1	0.0027549	0.65	0.0082738	0
GIN1	M1.2_Interferon Response	RSAD2	0.00345639	0.65	0.00921524	0
AGPAT4	Interferon gamma signaling	IRF7	0.00346611	0.65	0.00922154	0
PTRH2	M6.15_T-cells	CLYBL	0.00406044	0.65	0.0100479	0
MKKS	HALLMARK_IL6_JAK_STAT3_SIGNALING	CCR1	0.00445566	0.65	0.0106133	0
GPR183	HALLMARK_OXIDATIVE_PHOSPHORYLATION	NDUFB2	0.00531561	0.65	0.0115873	0
GNA11	M4.7_Lymphoid Lineage	CBLB	0.00550201	0.65	0.0118796	0
GIN1	M1.2_Interferon Response	LAMP3	0.00554772	0.65	0.0119499	0
LRRFIP2	M5.12_Interferon Response	TRIM21	0.00576307	0.65	0.0121734	0
AKIP1	M127_type I interferon response|M150_innate antiviral response	PLSCR1	0.00610968	0.65	0.0125394	0
HPS6	M4.1_T-cells	BCL2	0.00726621	0.65	0.0140831	0
RIPK2	HALLMARK_INFLAMMATORY_RESPONSE	CCL2	0.00768667	0.65	0.0146687	0
MIEF1	M6.15_T-cells	ATF7IP2	0.0078926	0.65	0.0149467	0
PTRH2	M7.1_T cell activation (I)|M14_T cell differentiation	TCF7	0.010194	0.65	0.0176167	0
MKKS	M75_antiviral IFN signature|M150_innate antiviral response|HALLMARK_INTERFERON_ALPHA_RESPONSE|Interferon Signaling	RSAD2	0.0107461	0.65	0.0182811	0
CASKIN2	M4.7_Lymphoid Lineage	TTC3	0.0116978	0.65	0.0192982	0
DUSP5	HALLMARK_INTERFERON_GAMMA_RESPONSE	RNF213	0.0166927	0.65	0.0250943	0
RIPK2	M3.4_Interferon Response|HALLMARK_INTERFERON_ALPHA_RESPONSE|Interferon alpha/beta signaling|Interferon Signaling	STAT2	0.0252823	0.65	0.034165	0
DDHD1	M4.7_Lymphoid Lineage	WWP1	9.36933e-05	0.645455	0.00260895	0
HPS6	M6.15_T-cells	ZNF30	0.000216814	0.645455	0.00316726	0
UBE2O	M7.4_T cell activation (III)	ATP8B2	0.000228673	0.645455	0.00316726	0
TMEM62	M7.4_T cell activation (III)	ZMYND11	0.00028659	0.645455	0.00325616	0
INTS12	M4.7_Lymphoid Lineage	ZZZ3	0.000353464	0.645455	0.00343541	0
HEATR5A	M165_enriched in activated dendritic cells (II)	MX2	0.000431941	0.645455	0.00363906	0
CIRH1A	M6.15_T-cells	ZNF550	0.00096448	0.645455	0.00486838	0
MKKS	HALLMARK_INTERFERON_ALPHA_RESPONSE|Interferon Signaling	TRIM21	0.000993648	0.645455	0.00492409	0
TNFRSF12A	M4.1_T-cells	AXIN2	0.00116622	0.645455	0.00528835	0
AKIP1	M127_type I interferon response|M150_innate antiviral response	RSAD2	0.00218168	0.645455	0.00726428	0
MUT	M4.7_Lymphoid Lineage	ZMYND11	0.0035688	0.645455	0.00939169	0
SMIM14	HALLMARK_INTERFERON_ALPHA_RESPONSE	PARP12	0.00362992	0.645455	0.00949068	0
RIPK2	M165_enriched in activated dendritic cells (II)|HALLMARK_INTERFERON_ALPHA_RESPONSE	IFI27	0.00368062	0.645455	0.00952282	0
SMIM14	Interferon Signaling	OAS3	0.00420352	0.645455	0.0102623	0
APOBEC3G	M169_mitosis (TF motif CCAATNNSNNNGCG)	ARMC1	0.00421321	0.645455	0.0102676	0
AGPAT4	M165_enriched in activated dendritic cells (II)|HALLMARK_INTERFERON_GAMMA_RESPONSE	IFIT3	0.00448645	0.645455	0.0106573	0
VPS33B	M6.15_T-cells	ATF7IP2	0.00456168	0.645455	0.0107054	0
AGPAT4	HALLMARK_INTERFERON_GAMMA_RESPONSE	DDX58	0.00562003	0.645455	0.0119919	0
AGPAT4	M5.12_Interferon Response|HALLMARK_INTERFERON_GAMMA_RESPONSE	BST2	0.00621104	0.645455	0.0126666	0
C10orf2	M4.7_Lymphoid Lineage	SLC7A6	0.00858673	0.645455	0.0158645	0
NLRP3	M4.13_Myeloid Lineage|M16_TLR and inflammatory signaling	NCF4	0.00911109	0.645455	0.0164434	0
TNFRSF12A	M4.1_T-cells	IL7R	0.012233	0.645455	0.0198568	0
TMEM180	HALLMARK_INTERFERON_GAMMA_RESPONSE	TRIM21	0.0135911	0.645455	0.0214867	0
PRKAB1	M6.15_T-cells	CLYBL	0.0138294	0.645455	0.021749	0
GGCT	M165_enriched in activated dendritic cells (II)	RSAD2	0.0197113	0.645455	0.0284105	0
DDHD1	M4.7_Lymphoid Lineage	LANCL1	3.15725e-05	0.644628	0.00181599	0
KDM7A	M4.7_Lymphoid Lineage	LANCL1	6.72787e-05	0.644628	0.00232239	0
NLRP3	M150_innate antiviral response|HALLMARK_INTERFERON_GAMMA_RESPONSE|Interferon Signaling	OASL	0.000283624	0.644628	0.00325616	0
GPR183	M4.13_cell junction (GO)|HALLMARK_COMPLEMENT|Innate Immune System|Interferon Signaling	PRKCD	0.000865285	0.644628	0.00465164	0
AGPAT4	M3.2_Myeloid Lineage	STX3	0.00090393	0.644628	0.0047413	0
SLC1A4	M6.15_T-cells	ZNF30	0.00113542	0.644628	0.00524793	0
GPR183	HALLMARK_INTERFERON_ALPHA_RESPONSE|HALLMARK_INTERFERON_GAMMA_RESPONSE	EPSTI1	0.00145852	0.644628	0.00594526	0
AGPAT4	M4.13_cell junction (GO)	CTNNA1	0.00192158	0.644628	0.00687684	0
KDM7A	M4.7_Lymphoid Lineage	ZMYND11	0.00235347	0.644628	0.00756418	0
AGPAT4	HALLMARK_INTERFERON_GAMMA_RESPONSE	PARP12	0.002853	0.644628	0.00839385	0
AGPAT4	HALLMARK_INTERFERON_GAMMA_RESPONSE	CMPK2	0.00460482	0.644628	0.0107881	0
MFAP3	M4.7_Lymphoid Lineage	SLC7A6	0.00539273	0.644628	0.0117179	0
PI3	M5.15_Neutrophils	CAMP	0.00812507	0.644628	0.0152702	0
ST3GAL5	M169_mitosis (TF motif CCAATNNSNNNGCG)	NUP37	0.0083315	0.644628	0.015551	0
NLRP3	M150_innate antiviral response|Interferon Signaling	SP100	0.00849437	0.644628	0.0157579	0
PPP2CB	M75_antiviral IFN signature|M150_innate antiviral response|M165_enriched in activated dendritic cells (II)	IFIT1	0.0244706	0.644628	0.0333991	0
PTRH2	M6.15_T-cells	ZNF550	1.05455e-05	0.644444	0.00115031	0
MARCH3	M47.0_enriched in B cells (I)|M47.1_enriched in B cells (II)	KLHL14	3.71766e-05	0.644444	0.00181599	0
PTRH2	M7.4_T cell activation (III)	ETS1	3.7929e-05	0.644444	0.00181599	0
GPR183	M3.4_Interferon Response|HALLMARK_INTERFERON_ALPHA_RESPONSE|HALLMARK_INTERFERON_GAMMA_RESPONSE	LGALS3BP	4.74198e-05	0.644444	0.0020624	0
MARCH3	M47.1_enriched in B cells (II)	DENND5B	6.4868e-05	0.644444	0.00231885	0
PTRH2	M4.7_Lymphoid Lineage	TTC3	0.000108543	0.644444	0.00270258	0
YIPF5	M213_"regulation of transcription, transcription factors"	PTBP2	0.000224949	0.644444	0.00316726	0
CECR6	M169_mitosis (TF motif CCAATNNSNNNGCG)	NIF3L1	0.000349042	0.644444	0.00342789	0
MARCH3	M4.10_B-cells|M47.0_enriched in B cells (I)|M47.1_enriched in B cells (II)|M69_enriched in B cells (VI)	MS4A1	0.000424582	0.644444	0.00363906	0
RHOT1	M4.13_cell junction (GO)	TNS3	0.000525566	0.644444	0.00385274	0
IL17C	M4.7_Lymphoid Lineage	SLC39A10	0.000604376	0.644444	0.00399416	0
NLRP3	M3.4_Interferon Response|HALLMARK_INTERFERON_GAMMA_RESPONSE|Interferon Signaling	GBP4	0.000899505	0.644444	0.00473671	0
VPS33B	M6.15_T-cells	ZNF550	0.000916694	0.644444	0.00475252	0
SLC7A1	M213_"regulation of transcription, transcription factors"	CCNT2	0.00113115	0.644444	0.00523709	0
RHOT1	Interferon Signaling	SP100	0.00115025	0.644444	0.00525397	0
AGPAT4	Innate Immune System	WAS	0.00144385	0.644444	0.00592935	0
CCND1	M4.7_Lymphoid Lineage	SLC7A6	0.00148751	0.644444	0.00600742	0
SPIDR	M150_innate antiviral response	EIF2AK2	0.00182025	0.644444	0.00667213	0
EREG	Interferon alpha/beta signaling|Interferon Signaling	IFI35	0.00188136	0.644444	0.00675953	0
ZNF415	M5.15_Neutrophils	LTF	0.00203649	0.644444	0.00700716	0
SMIM14	HALLMARK_INTERFERON_ALPHA_RESPONSE	MOV10	0.00286944	0.644444	0.00839385	0
TNF	M165_enriched in activated dendritic cells (II)	PRRG4	0.00372744	0.644444	0.00958262	0
TNFRSF12A	M4.7_Lymphoid Lineage	SLC7A6	0.00409181	0.644444	0.0100911	0
ATP1B1	M150_innate antiviral response|M165_enriched in activated dendritic cells (II)	IFIT1	0.00498652	0.644444	0.0112012	0
TNFRSF12A	M169_mitosis (TF motif CCAATNNSNNNGCG)	NIF3L1	0.00573679	0.644444	0.0121461	0
TNFRSF12A	M169_mitosis (TF motif CCAATNNSNNNGCG)	NUP37	0.00687248	0.644444	0.013561	0
AGER	Innate Immune System	S100A11	0.00777849	0.644444	0.0148025	0
RIPK2	HALLMARK_INTERFERON_ALPHA_RESPONSE|Interferon alpha/beta signaling|Interferon Signaling	BST2	0.0259635	0.644444	0.0349815	0
TBXAS1	M4.13_cell junction (GO)	HCK	0.026179	0.644444	0.0352196	0
RIPK2	M3.4_Interferon Response|HALLMARK_INTERFERON_ALPHA_RESPONSE|Interferon Signaling	UBE2L6	2.07381e-05	0.636364	0.00157908	0
DUSP16	M4.7_Lymphoid Lineage	ANKRD46	9.15988e-05	0.636364	0.00260895	0
HPS6	M4.1_T-cells	SLC16A10	9.36722e-05	0.636364	0.00260895	0
MKKS	HALLMARK_INTERFERON_ALPHA_RESPONSE	MOV10	0.000295005	0.636364	0.0032849	0
GPR183	M3.4_Interferon Response|M68_RIG-1 like receptor signaling|M75_antiviral IFN signature|HALLMARK_INTERFERON_ALPHA_RESPONSE|HALLMARK_COMPLEMENT|DDX58/IFIH1-mediated induction of interferon-alpha/beta|Interferon alpha/beta signaling|Interferon gamma signaling|Interferon Signaling|TRAF6 mediated IRF7 activation	IRF7	0.000548738	0.636364	0.00388171	0
IL23A	M5.12_Interferon Response	RBCK1	0.000589238	0.636364	0.00398354	0
AGPAT4	M4.13_Myeloid Lineage	GAB2	0.00059944	0.636364	0.00399416	0
JAKMIP3	M4.7_Lymphoid Lineage	ANKRD46	0.000680243	0.636364	0.00427027	0
PRKAB1	M7.4_T cell activation (III)	THEMIS	0.000774198	0.636364	0.00449344	0
RIPK2	M3.4_Interferon Response|HALLMARK_INTERFERON_ALPHA_RESPONSE	LGALS3BP	0.000839831	0.636364	0.00460783	0
INTS12	M4.7_Lymphoid Lineage	ZMYND11	0.000885962	0.636364	0.00471663	0
AGPAT4	M4.13_cell junction (GO)|Innate Immune System	PAK1	0.000899749	0.636364	0.00473671	0
AGPAT4	HALLMARK_INTERFERON_GAMMA_RESPONSE	LGALS3BP	0.00118575	0.636364	0.00531147	0
GPR183	M150_innate antiviral response|HALLMARK_INTERFERON_ALPHA_RESPONSE|HALLMARK_INTERFERON_GAMMA_RESPONSE|Interferon alpha/beta signaling|Interferon gamma signaling|Interferon Signaling	OASL	0.00174697	0.636364	0.00656196	0
MPP7	HALLMARK_IL6_JAK_STAT3_SIGNALING|HALLMARK_INFLAMMATORY_RESPONSE	IFNGR2	0.00175635	0.636364	0.00657381	0
TMEM180	M3.4_Interferon Response	MOV10	0.00181359	0.636364	0.00667213	0
MKKS	M75_antiviral IFN signature|HALLMARK_INTERFERON_ALPHA_RESPONSE|Interferon Signaling	IRF7	0.00205434	0.636364	0.00700716	0
CTDP1	M169_mitosis (TF motif CCAATNNSNNNGCG)	NIF3L1	0.00237826	0.636364	0.00761246	0
ATP1B1	M150_innate antiviral response|M165_enriched in activated dendritic cells (II)	RSAD2	0.00238663	0.636364	0.007621	0
TNFRSF12A	M6.15_T-cells	ZNF30	0.00239794	0.636364	0.00763922	0
MKKS	Interferon Signaling	PRKCD	0.0024539	0.636364	0.00774433	0
AGPAT4	HALLMARK_INTERFERON_GAMMA_RESPONSE	RNF213	0.00284647	0.636364	0.00839385	0
GPR183	M3.4_Interferon Response|HALLMARK_IL6_JAK_STAT3_SIGNALING|HALLMARK_INTERFERON_ALPHA_RESPONSE|HALLMARK_INTERFERON_GAMMA_RESPONSE|Interferon alpha/beta signaling|Interferon Signaling	STAT2	0.00292654	0.636364	0.00842733	0
TNFRSF12A	M4.7_Lymphoid Lineage	TTC3	0.00293139	0.636364	0.00843238	0
TMEM87A	M4.7_Lymphoid Lineage	SLC39A10	0.00296577	0.636364	0.00850436	0
RNF13	M150_innate antiviral response	SP100	0.00313924	0.636364	0.00884769	0
TNF	M3.4_Interferon Response|Interferon Signaling	MT2A	0.00318636	0.636364	0.00891037	0
DFFB	M150_innate antiviral response	SP100	0.00404893	0.636364	0.010038	0
AGPAT4	Innate Immune System	FCER1G	0.00445622	0.636364	0.0106133	0
MKKS	M75_antiviral IFN signature|M150_innate antiviral response|Interferon Signaling	OAS3	0.00483097	0.636364	0.0110428	0
EML4	M213_"regulation of transcription, transcription factors"	ZDHHC17	0.00490701	0.636364	0.0111049	0
SLC22A15	M150_innate antiviral response	IFIT1	0.00496092	0.636364	0.0111642	0
EREG	M150_innate antiviral response|Interferon alpha/beta signaling|Interferon Signaling	OAS3	0.00561175	0.636364	0.0119919	0
EREG	M150_innate antiviral response|Interferon Signaling	SP100	0.00583831	0.636364	0.012276	0
MKKS	HALLMARK_IL6_JAK_STAT3_SIGNALING	IFNGR2	0.00740917	0.636364	0.014279	0
TNFRSF12A	M4.1_T-cells	STMN3	0.00831424	0.636364	0.0155302	0
APLF	M150_innate antiviral response	RSAD2	0.00848395	0.636364	0.0157493	0
SLC7A1	M213_"regulation of transcription, transcription factors"	BTAF1	0.0096782	0.636364	0.0171035	0
PRKAB1	M6.15_T-cells	BCAS4	0.00993515	0.636364	0.0173785	0
GPR183	M5.12_Interferon Response	IFI16	0.0110446	0.636364	0.0185305	0
NLRP3	Interferon Signaling	PRKCD	0.0118413	0.636364	0.0194995	0
GPR183	M3.4_Interferon Response|M150_innate antiviral response|HALLMARK_INTERFERON_ALPHA_RESPONSE|HALLMARK_INTERFERON_GAMMA_RESPONSE|HALLMARK_COMPLEMENT	PLSCR1	0.0141076	0.636364	0.0220973	0
CASP1	HALLMARK_INTERFERON_GAMMA_RESPONSE	CD274	0.0151814	0.636364	0.0234061	0
GNA11	M6.15_T-cells	BCAS4	0.0164323	0.636364	0.0247711	0
AGPAT4	M150_innate antiviral response|M165_enriched in activated dendritic cells (II)|HALLMARK_INTERFERON_GAMMA_RESPONSE	IFIT1	0.0174839	0.636364	0.0258931	0
MFAP3	M4.7_Lymphoid Lineage	ANKRD46	7.23877e-06	0.633333	0.00099972	0
UBE2O	M4.7_Lymphoid Lineage	ANKRD46	9.47062e-06	0.633333	0.00107785	0
UBE2O	M7.4_T cell activation (III)	ETS1	2.74403e-05	0.633333	0.00177155	0
DDHD1	M4.7_Lymphoid Lineage	SLC39A10	3.05966e-05	0.633333	0.00181599	0
LRRFIP2	M5.12_Interferon Response	ZNFX1	3.35623e-05	0.633333	0.00181599	0
MFAP3	M4.7_Lymphoid Lineage	C12orf29	4.37867e-05	0.633333	0.00195748	0
PTRH2	M4.7_Lymphoid Lineage	ZZZ3	8.5691e-05	0.633333	0.00258269	0
UBE2O	M4.15_Cytotoxicity	SKAP1	8.63174e-05	0.633333	0.00258269	0
TNFRSF12A	M4.7_Lymphoid Lineage	SLC39A10	0.000114961	0.633333	0.00270258	0
GPR183	M3.4_Interferon Response|HALLMARK_INTERFERON_ALPHA_RESPONSE|HALLMARK_INTERFERON_GAMMA_RESPONSE	PARP14	0.000146586	0.633333	0.00288359	0
GIN1	M1.2_Interferon Response	MX1	0.000162709	0.633333	0.00301842	0
TNFRSF12A	M4.1_T-cells	SLC16A10	0.000172197	0.633333	0.00306465	0
TNF	M3.4_Interferon Response	MOV10	0.000188185	0.633333	0.00306465	0
TNF	M3.4_Interferon Response	TNFSF10	0.000194917	0.633333	0.00309035	0
TMEM62	M7.4_T cell activation (III)	ETS1	0.000243798	0.633333	0.00319129	0
PALLD	M4.13_Myeloid Lineage	DENND3	0.000270363	0.633333	0.00319853	0
GPR183	HALLMARK_INTERFERON_GAMMA_RESPONSE	MVP	0.000312623	0.633333	0.0033165	0
INTS12	M4.7_Lymphoid Lineage	SLC7A6	0.000326251	0.633333	0.00333548	0
TNF	M5.12_Interferon Response	ZNFX1	0.00034225	0.633333	0.00339388	0
ADAM19	M6.15_T-cells	ZNF550	0.000363558	0.633333	0.00345224	0
PTRH2	M7.1_T cell activation (I)|M7.4_T cell activation (III)	LEF1	0.00044773	0.633333	0.00367759	0
TNF	Interferon Signaling	OASL	0.000477529	0.633333	0.00371204	0
GNA11	M4.7_Lymphoid Lineage	PREPL	0.000507142	0.633333	0.00377863	0
FAM96A	Interferon alpha/beta signaling	MX2	0.000681176	0.633333	0.00427027	0
RIPK2	M3.4_Interferon Response	SCO2	0.000691815	0.633333	0.00429745	0
TNF	M3.4_Interferon Response	HERC6	0.000915919	0.633333	0.00475252	0
PMPCA	M4.7_Lymphoid Lineage	SLAIN1	0.000943486	0.633333	0.00481981	0
MPP7	HALLMARK_IL6_JAK_STAT3_SIGNALING|HALLMARK_INFLAMMATORY_RESPONSE	TLR2	0.00096582	0.633333	0.00486838	0
HPS6	M4.1_T-cells	SH3YL1	0.00104014	0.633333	0.00507418	0
ACADM	M1.2_Interferon Response|M75_antiviral IFN signature|M127_type I interferon response|M150_innate antiviral response	RSAD2	0.00105225	0.633333	0.00509391	0
MKKS	HALLMARK_INTERFERON_ALPHA_RESPONSE	PARP14	0.00110624	0.633333	0.00517504	0
TNFRSF12A	M4.7_Lymphoid Lineage	CBLB	0.00121122	0.633333	0.00536201	0
PPP2CB	M150_innate antiviral response	SP100	0.00131436	0.633333	0.00565409	0
RIPK2	S5_DC surface signature	CD274	0.00137925	0.633333	0.00578649	0
TNF	M11.0_enriched in monocytes (II)|Neutrophil degranulation	GRN	0.00139854	0.633333	0.00584943	0
MLLT4	M4.7_Lymphoid Lineage	ANKRD46	0.00171058	0.633333	0.00649627	0
IL23A	M5.12_Interferon Response	SP110	0.00176171	0.633333	0.00657381	0
GPR183	M3.4_Interferon Response|HALLMARK_IL6_JAK_STAT3_SIGNALING|HALLMARK_INTERFERON_GAMMA_RESPONSE|Interferon alpha/beta signaling|Interferon gamma signaling|Interferon Signaling	STAT1	0.00184379	0.633333	0.00668986	0
TNF	M5.12_Interferon Response|Interferon Signaling	BST2	0.00193053	0.633333	0.00688176	0
GPR183	M3.4_Interferon Response|Interferon gamma signaling|Interferon Signaling	GBP5	0.0020292	0.633333	0.00700716	0
CASKIN2	M169_mitosis (TF motif CCAATNNSNNNGCG)	NIF3L1	0.00204459	0.633333	0.00700716	0
HPS6	M169_mitosis (TF motif CCAATNNSNNNGCG)	NIF3L1	0.00206001	0.633333	0.00700716	0
JAKMIP3	M4.7_Lymphoid Lineage	WWP1	0.00206269	0.633333	0.00700716	0
AGPAT4	HALLMARK_INTERFERON_GAMMA_RESPONSE|Interferon gamma signaling	GBP4	0.00216595	0.633333	0.00723107	0
MPP7	HALLMARK_IL6_JAK_STAT3_SIGNALING	CCR1	0.0022617	0.633333	0.00741304	0
TNF	M11.0_enriched in monocytes (II)	SERPINA1	0.00230804	0.633333	0.00751079	0
SENP2	M4.7_Lymphoid Lineage	SLAIN1	0.00238475	0.633333	0.007621	0
MAFB	M165_enriched in activated dendritic cells (II)	MX2	0.00243463	0.633333	0.00771106	0
TNF	M3.4_Interferon Response|Interferon Signaling	IRF7	0.00244798	0.633333	0.00774188	0
UBE2D1	HALLMARK_INFLAMMATORY_RESPONSE	CCL2	0.00265976	0.633333	0.00811676	0
TNF	M11.0_enriched in monocytes (II)|Neutrophil degranulation	FCER1G	0.00268691	0.633333	0.00815945	0
NLRP3	HALLMARK_INTERFERON_GAMMA_RESPONSE	CD274	0.00288106	0.633333	0.00839385	0
MUT	M4.7_Lymphoid Lineage	ZNF84	0.00318931	0.633333	0.00891037	0
RHOT1	Interferon Signaling	IFI35	0.00328305	0.633333	0.0090342	0
GPR183	HALLMARK_INTERFERON_ALPHA_RESPONSE|HALLMARK_INTERFERON_GAMMA_RESPONSE|Interferon alpha/beta signaling|Interferon Signaling	PSMB8	0.00334278	0.633333	0.00909863	0
NLRP3	M16_TLR and inflammatory signaling|HALLMARK_INFLAMMATORY_RESPONSE|Toll-Like Receptors Cascades	TLR2	0.00334964	0.633333	0.00909863	0
AGPAT4	HALLMARK_INTERFERON_GAMMA_RESPONSE|HALLMARK_INFLAMMATORY_RESPONSE	CCL2	0.0034053	0.633333	0.00917567	0
C17orf58	M150_innate antiviral response	EIF2AK2	0.00346428	0.633333	0.00922154	0
MIEF1	M4.7_Lymphoid Lineage	ZMYND11	0.00351218	0.633333	0.00930778	0
TNF	M11.0_enriched in monocytes (II)	TNFAIP2	0.00357139	0.633333	0.00939169	0
TNFRSF12A	M169_mitosis (TF motif CCAATNNSNNNGCG)	ACTL6A	0.00443503	0.633333	0.0106091	0
GPR183	M68_RIG-1 like receptor signaling|HALLMARK_INTERFERON_ALPHA_RESPONSE|HALLMARK_INTERFERON_GAMMA_RESPONSE|Interferon alpha/beta signaling|Interferon Signaling	ISG15	0.00453731	0.633333	0.0107043	0
MARCH1	M75_antiviral IFN signature	OAS3	0.00453812	0.633333	0.0107043	0
BCAP29	M165_enriched in activated dendritic cells (II)	LAMP3	0.00456866	0.633333	0.0107126	0
DUSP5	HALLMARK_INTERFERON_GAMMA_RESPONSE	CCL2	0.00484284	0.633333	0.0110514	0
MTX2	M150_innate antiviral response	RSAD2	0.0048827	0.633333	0.0110867	0
MKKS	HALLMARK_INTERFERON_ALPHA_RESPONSE|Interferon Signaling	IFIT3	0.00492343	0.633333	0.0111236	0
IL17C	M4.7_Lymphoid Lineage	PREPL	0.00503709	0.633333	0.0112407	0
CRK	M4.7_Lymphoid Lineage	ZNF84	0.00528623	0.633333	0.0115836	0
RAB28	M165_enriched in activated dendritic cells (II)	RSAD2	0.00543198	0.633333	0.011775	0
TNF	M165_enriched in activated dendritic cells (II)|Interferon Signaling	HERC5	0.00569209	0.633333	0.0120985	0
PPP2CB	M165_enriched in activated dendritic cells (II)	LAMP3	0.00584454	0.633333	0.012276	0
AGPAT4	Toll-Like Receptors Cascades	TLR7	0.00628762	0.633333	0.0127862	0
MARS	M6.15_T-cells	CLYBL	0.0066748	0.633333	0.013296	0
CASKIN2	M169_mitosis (TF motif CCAATNNSNNNGCG)	NUP37	0.00694711	0.633333	0.0136588	0
GPR183	M3.4_Interferon Response|M68_RIG-1 like receptor signaling|M75_antiviral IFN signature|HALLMARK_INTERFERON_ALPHA_RESPONSE	DHX58	0.00721874	0.633333	0.014041	0
MPP7	HALLMARK_INFLAMMATORY_RESPONSE	CCL2	0.00724759	0.633333	0.0140771	0
DFFB	M150_innate antiviral response	EIF2AK2	0.00803114	0.633333	0.0151563	0
RIPK2	M3.4_Interferon Response|HALLMARK_INTERFERON_ALPHA_RESPONSE|Interferon alpha/beta signaling|Interferon Signaling	IRF7	0.00850625	0.633333	0.0157692	0
KCTD3	M150_innate antiviral response	RSAD2	0.00883107	0.633333	0.0161735	0
MARCH1	M165_enriched in activated dendritic cells (II)	IFIT3	0.00929365	0.633333	0.0166516	0
PPP2CB	M75_antiviral IFN signature|M150_innate antiviral response|M165_enriched in activated dendritic cells (II)	RSAD2	0.00968381	0.633333	0.0171035	0
YIPF5	M213_"regulation of transcription, transcription factors"	ZDHHC17	0.00989727	0.633333	0.0173345	0
AGPAT4	M150_innate antiviral response|M165_enriched in activated dendritic cells (II)|HALLMARK_INTERFERON_GAMMA_RESPONSE	RSAD2	0.0108336	0.633333	0.0183811	0
GGCT	M165_enriched in activated dendritic cells (II)	LAMP3	0.0111276	0.633333	0.0186052	0
AGPAT4	M5.12_Interferon Response|HALLMARK_INTERFERON_GAMMA_RESPONSE	TDRD7	0.0127008	0.633333	0.0203321	0
PPP1R16B	M4.7_Lymphoid Lineage	ZZZ3	0.0144507	0.633333	0.022467	0
MKKS	HALLMARK_INTERFERON_ALPHA_RESPONSE	TDRD7	0.0159618	0.633333	0.0242496	0
SMIM14	M165_enriched in activated dendritic cells (II)|HALLMARK_INTERFERON_ALPHA_RESPONSE|Interferon Signaling	RSAD2	0.0162922	0.633333	0.0246416	0
CRK	M4.7_Lymphoid Lineage	CBLB	0.0170551	0.633333	0.0254288	0
ZNF366	M150_innate antiviral response	IFIT1	0.0176359	0.633333	0.026095	0
CASKIN2	M6.15_T-cells	CLYBL	0.0176704	0.633333	0.0261319	0
PMPCA	M4.7_Lymphoid Lineage	ZZZ3	0.01922	0.633333	0.0278644	0
EIF2AK2	M169_mitosis (TF motif CCAATNNSNNNGCG)	NUP37	0.020285	0.633333	0.0290379	0
CHCHD3	M150_innate antiviral response	IFIT1	0.0267743	0.633333	0.03581	0
RIPK2	HALLMARK_INFLAMMATORY_RESPONSE	LYN	0.0369831	0.633333	0.0461992	0
SENP2	M4.7_Lymphoid Lineage	CBLB	0.0579133	0.633333	0.0675779	0
RIPK2	M11.2_formyl peptide receptor mediated neutrophil response	NCF2	0.0913045	0.633333	0.101173	0
TNF	M3.4_Interferon Response|Interferon Signaling	EIF2AK2	0.000979307	0.628099	0.00488221	0
AGPAT4	S5_DC surface signature	LHFPL2	0.00144592	0.628099	0.00592935	0
TMEM206	M150_innate antiviral response	EIF2AK2	0.00154397	0.628099	0.00612869	0
MIEF1	M4.7_Lymphoid Lineage	SLC7A6	0.00205795	0.628099	0.00700716	0
SLC30A7	M4.7_Lymphoid Lineage	ZMYND11	0.00255367	0.628099	0.00790453	0
MKKS	HALLMARK_INTERFERON_ALPHA_RESPONSE|Interferon Signaling	GBP4	0.00273962	0.628099	0.00825517	0
MKKS	HALLMARK_INTERFERON_ALPHA_RESPONSE	CMPK2	0.003295	0.628099	0.00904881	0
GPR183	Toll-Like Receptors Cascades	TLR7	0.0050327	0.628099	0.0112401	0
AGPAT4	S5_DC surface signature	CXCL16	0.00506953	0.628099	0.011267	0
PMPCA	M4.7_Lymphoid Lineage	SLC7A6	0.00632939	0.628099	0.0128424	0
PPP1R8	M4.7_Lymphoid Lineage	ZZZ3	0.00736338	0.628099	0.0142209	0
NLRP3	M165_enriched in activated dendritic cells (II)	SIGLEC1	0.00896016	0.628099	0.0162868	0
AKIP1	M127_type I interferon response	HERC5	0.0102336	0.628099	0.0176313	0
DUSP5	HALLMARK_INTERFERON_GAMMA_RESPONSE	APOL6	0.0135996	0.628099	0.0214867	0
EREG	M68_RIG-1 like receptor signaling	DHX58	0.0157373	0.628099	0.0239821	0
ARF4	M4.7_Lymphoid Lineage	SLC7A6	0.0169855	0.628099	0.0253792	0
PI3	M5.15_Neutrophils	CEACAM6	0.0202482	0.628099	0.0290004	0
AGPAT4	HALLMARK_INTERFERON_GAMMA_RESPONSE	CD74	0.0262264	0.628099	0.035266	0
CYBRD1	M4.13_Myeloid Lineage	MXD1	0.0271707	0.628099	0.0362497	0
HPS6	M4.7_Lymphoid Lineage	ANKRD46	1.55087e-05	0.627273	0.00136427	0
CCND1	M4.7_Lymphoid Lineage	SLC39A10	0.000103379	0.627273	0.00270258	0
HPS6	M4.1_T-cells	OXNAD1	0.000144116	0.627273	0.00288359	0
INTS12	M6.15_T-cells	ZNF550	0.000296878	0.627273	0.0032849	0
C10orf2	M4.7_Lymphoid Lineage	LANCL1	0.000383458	0.627273	0.00352999	0
INTS12	M4.7_Lymphoid Lineage	SLC39A10	0.000433558	0.627273	0.00363906	0
CECR6	M169_mitosis (TF motif CCAATNNSNNNGCG)	ACTL6A	0.000476678	0.627273	0.00371204	0
NLRP3	Interferon Signaling	GBP2	0.000503194	0.627273	0.00377863	0
PMPCA	M4.7_Lymphoid Lineage	LANCL1	0.000511421	0.627273	0.0037898	0
PRKAB1	M6.15_T-cells	ATF7IP2	0.000654179	0.627273	0.0041681	0
AGPAT4	M5.12_Interferon Response|Interferon gamma signaling	GBP2	0.000985665	0.627273	0.00489601	0
HPS6	M4.7_Lymphoid Lineage	PREPL	0.00107726	0.627273	0.00515731	0
SLC50A1	M5.12_Interferon Response	RHBDF2	0.00114608	0.627273	0.00525346	0
CCND1	M4.7_Lymphoid Lineage	ZMYND11	0.00118165	0.627273	0.00531042	0
MKKS	M75_antiviral IFN signature|Interferon Signaling	PML	0.00142515	0.627273	0.0059171	0
ZNF366	M150_innate antiviral response	SP100	0.00144228	0.627273	0.00592935	0
AGER	Innate Immune System	PAK1	0.00160503	0.627273	0.00623494	0
GPR183	HALLMARK_INTERFERON_GAMMA_RESPONSE	CD274	0.00202443	0.627273	0.00700716	0
SMIM14	Interferon Signaling	PML	0.00205499	0.627273	0.00700716	0
AGPAT4	S5_DC surface signature|HALLMARK_INTERFERON_GAMMA_RESPONSE	CD274	0.00253503	0.627273	0.00790351	0
SMIM14	HALLMARK_INTERFERON_ALPHA_RESPONSE	NUB1	0.00262959	0.627273	0.00804813	0
NLRP3	HALLMARK_INTERFERON_GAMMA_RESPONSE|HALLMARK_INFLAMMATORY_RESPONSE	IL15RA	0.00335119	0.627273	0.00909863	0
LRRFIP2	S5_DC surface signature	CD274	0.00343225	0.627273	0.00920433	0
DUSP5	M165_enriched in activated dendritic cells (II)|HALLMARK_INTERFERON_GAMMA_RESPONSE	IFI27	0.00452826	0.627273	0.0107007	0
KDM7A	M4.7_Lymphoid Lineage	PREPL	0.00484837	0.627273	0.0110548	0
MKKS	HALLMARK_INTERFERON_ALPHA_RESPONSE|Interferon Signaling	BST2	0.00511701	0.627273	0.011354	0
MARCH1	M75_antiviral IFN signature	DDX58	0.00559278	0.627273	0.0119919	0
DRAM2	M150_innate antiviral response	OASL	0.00614734	0.627273	0.0125666	0
NLRP3	M64_enriched in activated dendritic cells/monocytes|HALLMARK_INTERFERON_GAMMA_RESPONSE	TNFAIP2	0.00660152	0.627273	0.0131982	0
NLRP3	HALLMARK_INTERFERON_GAMMA_RESPONSE	SP110	0.00738814	0.627273	0.0142486	0
CUTC	M150_innate antiviral response	IFIT1	0.00755891	0.627273	0.0144809	0
DFFB	M150_innate antiviral response	RSAD2	0.00878376	0.627273	0.0161148	0
MKKS	HALLMARK_INTERFERON_ALPHA_RESPONSE|Interferon Signaling	TRIM25	0.0119097	0.627273	0.0195767	0
NLRP3	M3.4_Interferon Response|HALLMARK_INTERFERON_GAMMA_RESPONSE|Interferon Signaling	DDX58	0.0155931	0.627273	0.0238272	0
MUT	M4.7_Lymphoid Lineage	TTC3	0.0407252	0.627273	0.0502171	0
NR1H3	M150_innate antiviral response	PLSCR1	0.0481743	0.627273	0.057771	0
SLC22A15	M150_innate antiviral response	SP100	0.000206809	0.622222	0.00316726	0
PALLD	M4.13_Myeloid Lineage	GAB2	0.000501809	0.622222	0.00377863	0
MFAP3	M4.7_Lymphoid Lineage	CLEC2D	0.00110771	0.622222	0.00517504	0
ZNF366	M150_innate antiviral response	OAS3	0.00178366	0.622222	0.00660699	0
LRRFIP2	S5_DC surface signature	LHFPL2	0.00198126	0.622222	0.00695909	0
KDM7A	M4.7_Lymphoid Lineage	CLEC2D	0.00213098	0.622222	0.00716758	0
EREG	M68_RIG-1 like receptor signaling|Interferon alpha/beta signaling|Interferon Signaling	IRF7	0.00215746	0.622222	0.0072189	0
MTX2	M150_innate antiviral response	SP100	0.00261179	0.622222	0.0080297	0
RHOT1	Neutrophil degranulation	GLB1	0.00297404	0.622222	0.00851018	0
VAMP4	M165_enriched in activated dendritic cells (II)	IFIT3	0.00351605	0.622222	0.009309	0
CADM4	M169_mitosis (TF motif CCAATNNSNNNGCG)	NUP37	0.00368475	0.622222	0.00952447	0
CASKIN2	M4.7_Lymphoid Lineage	SLC7A6	0.00374131	0.622222	0.00958262	0
CRK	M4.7_Lymphoid Lineage	CLEC2D	0.00541145	0.622222	0.0117399	0
CCND1	M6.15_T-cells	ZNF30	0.00555915	0.622222	0.0119598	0
CEP104	Innate Immune System	GNS	0.00612361	0.622222	0.0125394	0
PPP1R16B	M4.7_Lymphoid Lineage	ZNF84	0.00704038	0.622222	0.0137753	0
EREG	Interferon Signaling	TRIM21	0.00732646	0.622222	0.014173	0
GIN1	M1.2_Interferon Response	IFIT3	0.0083879	0.622222	0.0155926	0
GGCT	M165_enriched in activated dendritic cells (II)	IFIT3	0.00917822	0.622222	0.0165426	0
AGPAT4	M165_enriched in activated dendritic cells (II)|HALLMARK_INTERFERON_GAMMA_RESPONSE|HALLMARK_INFLAMMATORY_RESPONSE	TNFAIP6	0.0302911	0.622222	0.0394245	0
RIPK2	HALLMARK_INTERFERON_ALPHA_RESPONSE	FAM46A	0.0535619	0.622222	0.0633406	0
ADAM19	M6.15_T-cells	BCAS4	0.0565642	0.622222	0.0662414	0
JAKMIP3	M4.7_Lymphoid Lineage	LANCL1	0.000863021	0.619835	0.00465164	0
AGPAT4	HALLMARK_INFLAMMATORY_RESPONSE	IFNGR2	0.00173751	0.619835	0.00654447	0
GPR183	Innate Immune System	GNS	0.00193393	0.619835	0.0068849	0
TNFRSF12A	M4.1_T-cells	SH3YL1	0.00283422	0.619835	0.00839188	0
AGPAT4	HALLMARK_INTERFERON_GAMMA_RESPONSE|HALLMARK_INFLAMMATORY_RESPONSE	IL15RA	0.00336497	0.619835	0.00912154	0
MKKS	HALLMARK_INTERFERON_ALPHA_RESPONSE|Interferon Signaling	PSMB8	0.00505175	0.619835	0.011256	0
ACADM	M1.2_Interferon Response|M75_antiviral IFN signature|M127_type I interferon response	HERC5	0.00756082	0.619835	0.0144809	0
IL23A	M5.12_Interferon Response	ADAR	0.00974447	0.619835	0.0171551	0
NLRP3	Toll-Like Receptors Cascades	TLR7	0.0100965	0.619835	0.0175015	0
EIF2AK2	M169_mitosis (TF motif CCAATNNSNNNGCG)	NIF3L1	0.0114046	0.619835	0.0189175	0
AGER	Innate Immune System	GNS	0.0118962	0.619835	0.0195663	0
IL17C	M4.7_Lymphoid Lineage	TTC3	0.0141997	0.619835	0.0221905	0
INTS12	M6.15_T-cells	CLYBL	0.0144683	0.619835	0.0224815	0
APLF	M150_innate antiviral response	IFIT1	0.0154125	0.619835	0.0236256	0
TMEM180	HALLMARK_INTERFERON_GAMMA_RESPONSE	CCL2	0.0249995	0.619835	0.033898	0
ARF4	M4.7_Lymphoid Lineage	ZZZ3	0.0251994	0.619835	0.0341037	0
CYB5B	M165_enriched in activated dendritic cells (II)	HERC5	0.0275014	0.619835	0.0365301	0
KCNIP4	M4.7_Lymphoid Lineage	ZZZ3	0.0314665	0.619835	0.0406486	0
DUSP5	HALLMARK_INTERFERON_GAMMA_RESPONSE	STAT2	0.0375483	0.619835	0.0467553	0
MOB2	M4.7_Lymphoid Lineage	TTC3	0.0418151	0.619835	0.0512357	0
BCAP29	M165_enriched in activated dendritic cells (II)	HERC5	0.0463989	0.619835	0.0559389	0
RHOT1	Interferon Signaling	UBE2L6	2.35865e-05	0.618182	0.00160801	0
GNA11	M4.7_Lymphoid Lineage	ANKRD46	0.000123927	0.618182	0.00276459	0
CCND1	M4.7_Lymphoid Lineage	ANKRD46	0.000129137	0.618182	0.00278839	0
CEP104	Innate Immune System	PAK1	0.000372482	0.618182	0.00347862	0
SLC1A4	M6.15_T-cells	PKIA	0.000465219	0.618182	0.00371204	0
AKIP1	M150_innate antiviral response	OAS3	0.000545867	0.618182	0.00388171	0
AGPAT4	HALLMARK_INTERFERON_GAMMA_RESPONSE	WARS	0.000673727	0.618182	0.00424308	0
MKKS	HALLMARK_INTERFERON_ALPHA_RESPONSE	SP110	0.000686636	0.618182	0.00427501	0
PPP1R16B	M4.7_Lymphoid Lineage	ANKRD46	0.000818205	0.618182	0.00460783	0
ARF4	M4.7_Lymphoid Lineage	LANCL1	0.000833815	0.618182	0.00460783	0
ACADM	M1.2_Interferon Response	IFIT3	0.00105075	0.618182	0.00509391	0
HPS6	M4.1_T-cells	KLHL3	0.0010871	0.618182	0.00517504	0
EREG	M150_innate antiviral response|Interferon alpha/beta signaling|Interferon Signaling	OASL	0.00110369	0.618182	0.00517504	0
AGPAT4	Innate Immune System	GRN	0.00149294	0.618182	0.00600742	0
TMEM62	M7.4_T cell activation (III)	THEMIS	0.00167128	0.618182	0.00638317	0
MKKS	HALLMARK_INTERFERON_ALPHA_RESPONSE	PARP12	0.00237837	0.618182	0.00761246	0
CD83	M165_enriched in activated dendritic cells (II)	IFI27	0.00253627	0.618182	0.00790351	0
PNRC1	M165_enriched in activated dendritic cells (II)	IFI27	0.00267168	0.618182	0.00814041	0
AGPAT4	HALLMARK_INTERFERON_GAMMA_RESPONSE	SLC25A28	0.00272143	0.618182	0.00823235	0
SLC7A7	M4.13_cell junction (GO)	PAK1	0.00287205	0.618182	0.00839385	0
APLF	M4.13_Myeloid Lineage	GAB2	0.00292453	0.618182	0.00842733	0
RHOT1	Interferon Signaling	IRF7	0.0035884	0.618182	0.00942732	0
NLRP3	M165_enriched in activated dendritic cells (II)|HALLMARK_INTERFERON_GAMMA_RESPONSE	IFI27	0.00380107	0.618182	0.00966021	0
ACADM	M1.2_Interferon Response	ISG15	0.00400753	0.618182	0.00999108	0
AGPAT4	HALLMARK_INTERFERON_GAMMA_RESPONSE	TNFSF10	0.0040927	0.618182	0.0100911	0
MKKS	M75_antiviral IFN signature|Interferon Signaling	DDX58	0.00413179	0.618182	0.0101648	0
PPP2CB	M75_antiviral IFN signature	DDX58	0.00416045	0.618182	0.0101937	0
MKKS	HALLMARK_IL6_JAK_STAT3_SIGNALING	TLR2	0.00419965	0.618182	0.0102621	0
TMEM180	M3.4_Interferon Response|HALLMARK_INTERFERON_GAMMA_RESPONSE	GBP4	0.00454572	0.618182	0.0107043	0
CEP104	Innate Immune System	FCER1G	0.00514644	0.618182	0.0113968	0
AGER	Innate Immune System	GRN	0.00529181	0.618182	0.0115836	0
POC5	S5_DC surface signature	CD274	0.00560249	0.618182	0.0119919	0
NLRP3	M3.4_Interferon Response|Interferon Signaling	IRF7	0.0056591	0.618182	0.0120377	0
ZNF366	M150_innate antiviral response	RSAD2	0.00575435	0.618182	0.0121644	0
RIPK2	HALLMARK_INFLAMMATORY_RESPONSE	SCARF1	0.00854033	0.618182	0.0157895	0
CASP1	HALLMARK_INTERFERON_GAMMA_RESPONSE	PML	0.0181125	0.618182	0.0266412	0
ZNF366	M150_innate antiviral response	PLSCR1	0.026452	0.618182	0.0354994	0
ARF4	M4.7_Lymphoid Lineage	TTC3	0.0384306	0.618182	0.0477015	0
PTRH2	M4.7_Lymphoid Lineage	SLC39A10	2.77444e-06	0.616667	0.000900356	0
TNF	M3.4_Interferon Response|Interferon Signaling	IFI35	1.53117e-05	0.616667	0.00136427	0
UBE2O	M4.7_Lymphoid Lineage	SLAIN1	1.9253e-05	0.616667	0.00157908	0
TNF	M165_enriched in activated dendritic cells (II)	IFI27	8.5607e-05	0.616667	0.00258269	0
PPA2	M5.12_Interferon Response	SP100	9.4957e-05	0.616667	0.00260895	0
TNF	M5.12_Interferon Response|Interferon Signaling	GBP2	0.000242233	0.616667	0.00319129	0
TNF	M5.12_Interferon Response	SP110	0.00024373	0.616667	0.00319129	0
SC5D	M213_"regulation of transcription, transcription factors"	PTBP2	0.000326266	0.616667	0.00333548	0
UBE2O	M4.7_Lymphoid Lineage	PREPL	0.000369006	0.616667	0.003466	0
DUSP5	HALLMARK_INTERFERON_GAMMA_RESPONSE	PARP14	0.000401259	0.616667	0.00355512	0
MUT	M4.7_Lymphoid Lineage	ANKRD46	0.000435033	0.616667	0.00363906	0
TNF	Interferon Signaling	OAS3	0.000453764	0.616667	0.00369377	0
TNF	M118.0_enriched in monocytes (IV)	PAK1	0.00046506	0.616667	0.00371204	0
PTRH2	M4.7_Lymphoid Lineage	CBLB	0.000501591	0.616667	0.00377863	0
RIPK2	M165_enriched in activated dendritic cells (II)|Interferon alpha/beta signaling|Interferon Signaling	MX2	0.00055881	0.616667	0.00391068	0
PTRH2	M4.3_Protein Synthesis	TOMM7	0.000570279	0.616667	0.00393709	0
TNF	M11.0_enriched in monocytes (II)	PILRA	0.000584443	0.616667	0.00398354	0
TNF	M165_enriched in activated dendritic cells (II)|Interferon Signaling	RSAD2	0.00058532	0.616667	0.00398354	0
TMEM180	M3.4_Interferon Response|HALLMARK_INTERFERON_GAMMA_RESPONSE	IFI35	0.000727834	0.616667	0.00439116	0
AGPAT4	M165_enriched in activated dendritic cells (II)	PARP9	0.000747818	0.616667	0.00441514	0
MFAP3	M4.7_Lymphoid Lineage	ZZZ3	0.000895541	0.616667	0.00473283	0
LRRFIP2	M5.12_Interferon Response	SP100	0.00103231	0.616667	0.00507418	0
KCNIP4	M4.7_Lymphoid Lineage	SLAIN1	0.00111858	0.616667	0.00520512	0
TNPO1	M4.7_Lymphoid Lineage	SLAIN1	0.00115214	0.616667	0.00525397	0
TNF	M3.4_Interferon Response	APOL6	0.00132078	0.616667	0.00566314	0
GPR183	M75_antiviral IFN signature|M150_innate antiviral response|HALLMARK_INTERFERON_GAMMA_RESPONSE|Interferon alpha/beta signaling|Interferon gamma signaling|Interferon Signaling	OAS3	0.00135306	0.616667	0.00572947	0
EREG	M165_enriched in activated dendritic cells (II)|Interferon alpha/beta signaling|Interferon Signaling	IFIT3	0.00146474	0.616667	0.00596171	0
PPP1R16B	M4.7_Lymphoid Lineage	ZMYND11	0.0014958	0.616667	0.00600742	0
SLC30A7	M4.7_Lymphoid Lineage	SLAIN1	0.00157371	0.616667	0.00618715	0
IL23A	M5.12_Interferon Response	TRIM21	0.00157685	0.616667	0.00618715	0
PTRH2	M7.1_T cell activation (I)	NLRC3	0.00160104	0.616667	0.00623494	0
AGPAT4	M3.2_Myeloid Lineage|M4.13_Myeloid Lineage|M16_TLR and inflammatory signaling	NCF4	0.00176218	0.616667	0.00657381	0
TNF	M11.0_enriched in monocytes (II)	TNS3	0.00192982	0.616667	0.00688176	0
TNF	M11.0_enriched in monocytes (II)	PLBD1	0.00198284	0.616667	0.00695909	0
MKKS	HALLMARK_INTERFERON_ALPHA_RESPONSE	HERC6	0.002015	0.616667	0.00700716	0
GPR183	HALLMARK_OXIDATIVE_PHOSPHORYLATION	UQCRQ	0.00211048	0.616667	0.00712285	0
TNF	M118.0_enriched in monocytes (IV)	LTBR	0.0022589	0.616667	0.00741304	0
CEP104	Innate Immune System	S100A11	0.00227345	0.616667	0.0074337	0
ELK4	M4.7_Lymphoid Lineage	WWP1	0.00243338	0.616667	0.00771106	0
TNF	M11.0_enriched in monocytes (II)	FCN1	0.00245003	0.616667	0.00774188	0
CRK	M4.7_Lymphoid Lineage	WWP1	0.00267827	0.616667	0.0081423	0
MLLT4	M4.7_Lymphoid Lineage	WWP1	0.00281152	0.616667	0.00836094	0
NR3C2	M4.15_Cytotoxicity	RASGRP1	0.00281455	0.616667	0.00836094	0
RAB28	M165_enriched in activated dendritic cells (II)	LAMP3	0.00284508	0.616667	0.00839385	0
TNF	M11.0_enriched in monocytes (II)|Neutrophil degranulation	S100A11	0.00322149	0.616667	0.00891037	0
ARF4	M4.7_Lymphoid Lineage	WWP1	0.00360206	0.616667	0.00944078	0
ACADM	M1.2_Interferon Response|M75_antiviral IFN signature|M127_type I interferon response|M150_innate antiviral response	IFIT1	0.00374509	0.616667	0.00958262	0
EREG	Interferon alpha/beta signaling	IRF1	0.00380242	0.616667	0.00966021	0
CCND1	M4.7_Lymphoid Lineage	TTC3	0.00477605	0.616667	0.0109806	0
DDHD1	M4.7_Lymphoid Lineage	CBLB	0.00533996	0.616667	0.0116305	0
TNF	M5.12_Interferon Response|Interferon Signaling	TRIM25	0.00547032	0.616667	0.0118393	0
RIPK2	M3.4_Interferon Response	APOL6	0.00550714	0.616667	0.0118813	0
AGPAT4	M5.12_Interferon Response	PHF11	0.00574351	0.616667	0.0121509	0
GPR183	M165_enriched in activated dendritic cells (II)|HALLMARK_INTERFERON_ALPHA_RESPONSE	LAMP3	0.00589163	0.616667	0.0123175	0
TNF	Neutrophil degranulation	GNS	0.00618437	0.616667	0.0126328	0
MARCH3	M4.10_B-cells|M47.0_enriched in B cells (I)|M47.1_enriched in B cells (II)	KIAA0125	0.00642976	0.616667	0.0129689	0
HEATR5A	M165_enriched in activated dendritic cells (II)	IFIT3	0.0065028	0.616667	0.0130679	0
PTRH2	M7.1_T cell activation (I)	CD27	0.0066087	0.616667	0.0132029	0
RNF13	M150_innate antiviral response	OAS3	0.00677155	0.616667	0.0134396	0
MOB2	M4.7_Lymphoid Lineage	ZMYND11	0.00680165	0.616667	0.0134895	0
PMPCA	M4.7_Lymphoid Lineage	ZMYND11	0.00686274	0.616667	0.013561	0
TNPO1	M4.7_Lymphoid Lineage	WWP1	0.00688944	0.616667	0.0135846	0
SLC50A1	M5.12_Interferon Response	TRIM21	0.00801225	0.616667	0.0151314	0
UBE2O	M4.15_Cytotoxicity|M61.2_enriched in NK cells (receptor activation)	ZAP70	0.00809541	0.616667	0.0152355	0
AGPAT4	HALLMARK_INTERFERON_GAMMA_RESPONSE	PSMB8	0.00829338	0.616667	0.0155217	0
EIF2B1	M169_mitosis (TF motif CCAATNNSNNNGCG)	PMS1	0.00841244	0.616667	0.0156272	0
ZNF415	M5.15_Neutrophils	CEACAM6	0.00896577	0.616667	0.0162868	0
TNFRSF12A	M4.1_T-cells	FAM102A	0.00945344	0.616667	0.0168432	0
NR1H3	M150_innate antiviral response	RSAD2	0.00998596	0.616667	0.0174206	0
NLRP3	HALLMARK_INTERFERON_GAMMA_RESPONSE|Interferon Signaling	TRIM21	0.0105722	0.616667	0.0180641	0
DUSP5	HALLMARK_INTERFERON_GAMMA_RESPONSE	TRIM21	0.0109241	0.616667	0.0184458	0
SMIM14	M165_enriched in activated dendritic cells (II)|HALLMARK_INTERFERON_ALPHA_RESPONSE|Interferon Signaling	IFIT3	0.0115417	0.616667	0.0190753	0
MFAP3	M4.7_Lymphoid Lineage	MTR	0.0119811	0.616667	0.0196349	0
MOB2	M4.7_Lymphoid Lineage	PREPL	0.012436	0.616667	0.0200545	0
TNPO1	M4.7_Lymphoid Lineage	ZMYND11	0.0124899	0.616667	0.020118	0
TNF	M118.0_enriched in monocytes (IV)	CTSS	0.0125366	0.616667	0.0201695	0
MTX2	M150_innate antiviral response	IFIT1	0.0126398	0.616667	0.0202877	0
MARCH1	M165_enriched in activated dendritic cells (II)	LAMP3	0.0130448	0.616667	0.0207785	0
NLRP3	M150_innate antiviral response|M165_enriched in activated dendritic cells (II)|HALLMARK_INTERFERON_GAMMA_RESPONSE|Interferon Signaling	RSAD2	0.0140465	0.616667	0.022027	0
DUSP5	HALLMARK_INTERFERON_GAMMA_RESPONSE	PARP12	0.0146542	0.616667	0.0227187	0
TMEM206	M150_innate antiviral response	IFIT1	0.0147051	0.616667	0.0227845	0
MKKS	M75_antiviral IFN signature|M150_innate antiviral response|Interferon Signaling	IFIT1	0.0150008	0.616667	0.02319	0
NR1H3	M150_innate antiviral response	IFIT1	0.0151848	0.616667	0.0234061	0
YIPF5	M213_"regulation of transcription, transcription factors"	MED23	0.0182162	0.616667	0.0267073	0
CASKIN2	M6.15_T-cells	BCAS4	0.0186807	0.616667	0.0272419	0
BCAP29	M165_enriched in activated dendritic cells (II)	IFIT1	0.0196305	0.616667	0.0283294	0
DUSP5	HALLMARK_INTERFERON_GAMMA_RESPONSE	CASP4	0.0197379	0.616667	0.0284188	0
CYB5B	M150_innate antiviral response|M165_enriched in activated dendritic cells (II)	IFIT1	0.0203787	0.616667	0.0291567	0
SPIDR	M150_innate antiviral response	IFIT1	0.0208367	0.616667	0.0296718	0
GIN1	M1.2_Interferon Response	IFIT1	0.0212492	0.616667	0.0300196	0
RAB28	M165_enriched in activated dendritic cells (II)	HERC5	0.023643	0.616667	0.0326123	0
GPR183	M3.4_Interferon Response	IFIT5	0.0243074	0.616667	0.0332763	0
MIEF1	M4.7_Lymphoid Lineage	ZZZ3	0.0256718	0.616667	0.0346741	0
CD83	M165_enriched in activated dendritic cells (II)	IFIT1	0.0267886	0.616667	0.03581	0
VPS33B	M6.15_T-cells	SIDT1	0.0282369	0.616667	0.0373796	0
MAFB	M165_enriched in activated dendritic cells (II)	RSAD2	0.0283529	0.616667	0.0374786	0
MOB2	M4.7_Lymphoid Lineage	CBLB	0.0326632	0.616667	0.0419759	0
GPR183	M5.12_Interferon Response|HALLMARK_INTERFERON_ALPHA_RESPONSE	SAMD9	0.0354115	0.616667	0.0445831	0
FAM96A	Interferon alpha/beta signaling	ISG15	0.036738	0.616667	0.0459141	0
RIPK2	HALLMARK_INTERFERON_ALPHA_RESPONSE|Interferon alpha/beta signaling|Interferon Signaling	ADAR	0.0381468	0.616667	0.047381	0
RIPK2	HALLMARK_INFLAMMATORY_RESPONSE	GCH1	0.0429427	0.616667	0.0523959	0
TNFSF13B	M75_antiviral IFN signature	RSAD2	0.0467412	0.616667	0.0562503	0
PI3	M5.15_Neutrophils	CTSG	0.054829	0.616667	0.0646148	0
NLRP3	M3.4_Interferon Response	SEPT4	0.00372662	0.61157	0.00958262	0
AGPAT4	HALLMARK_INFLAMMATORY_RESPONSE	SCARF1	0.00444849	0.61157	0.0106133	0
GPR183	HALLMARK_INTERFERON_GAMMA_RESPONSE	TAPBP	0.00452261	0.61157	0.0107007	0
GPR183	HALLMARK_INTERFERON_GAMMA_RESPONSE	RNF213	0.0049413	0.61157	0.0111455	0
SLC1A4	M6.15_T-cells	CLYBL	0.0068519	0.61157	0.0135576	0
KDM7A	M4.7_Lymphoid Lineage	ZZZ3	0.0082715	0.61157	0.015492	0
NR1H3	M150_innate antiviral response	EIF2AK2	0.00945331	0.61157	0.0168432	0
MUT	M4.7_Lymphoid Lineage	SLC7A6	0.0111933	0.61157	0.0186692	0
TNPO1	M4.7_Lymphoid Lineage	SLC7A6	0.011793	0.61157	0.0194318	0
PAG1	M4.7_Lymphoid Lineage	CBLB	0.0167637	0.61157	0.0251732	0
TNFRSF12A	M4.1_T-cells	NELL2	0.0174899	0.61157	0.0258931	0
MKKS	HALLMARK_INTERFERON_ALPHA_RESPONSE	TRAFD1	0.0181325	0.61157	0.0266419	0
DRAM2	M150_innate antiviral response	IFIT1	0.0198153	0.61157	0.0285152	0
PPP1R8	M4.7_Lymphoid Lineage	SLC7A6	0.0237031	0.61157	0.0326325	0
KCNIP4	M4.7_Lymphoid Lineage	SLC7A6	0.0274768	0.61157	0.0365287	0
EML4	M4.7_Lymphoid Lineage	ZNF84	0.0380367	0.61157	0.0472988	0
GGCT	M165_enriched in activated dendritic cells (II)	IFIT1	0.0429181	0.61157	0.0523892	0
TBXAS1	M4.13_cell junction (GO)	CTNNA1	0.0608101	0.61157	0.0705656	0
KCNIP4	M4.7_Lymphoid Lineage	TTC3	0.0631551	0.61157	0.072822	0
PTRH2	M4.7_Lymphoid Lineage	C12orf29	3.2402e-06	0.611111	0.000900356	0
ACADM	M127_type I interferon response	PARP9	5.51529e-06	0.611111	0.00099972	0
UBE2O	M4.7_Lymphoid Lineage	C12orf29	3.29663e-05	0.611111	0.00181599	0
PTRH2	M4.7_Lymphoid Lineage	ZNF84	3.3247e-05	0.611111	0.00181599	0
GPR183	M5.12_Interferon Response|HALLMARK_INTERFERON_GAMMA_RESPONSE	ZNFX1	8.35882e-05	0.611111	0.00258269	0
IL23A	M5.12_Interferon Response	ZNFX1	0.000114122	0.611111	0.00270258	0
PTRH2	M4.3_Protein Synthesis	RPL5	0.000257991	0.611111	0.00319853	0
MKKS	HALLMARK_INTERFERON_ALPHA_RESPONSE	WARS	0.000557265	0.611111	0.00391068	0
IL23A	M5.12_Interferon Response	GBP2	0.000660912	0.611111	0.00420118	0
CYBRD1	M4.13_Myeloid Lineage	GAB2	0.000922115	0.611111	0.00476251	0
GIN1	M1.2_Interferon Response	EPSTI1	0.0013376	0.611111	0.00571729	0
TNFRSF12A	M4.7_Lymphoid Lineage	ZNF84	0.00166749	0.611111	0.00637872	0
CADM4	M169_mitosis (TF motif CCAATNNSNNNGCG)	NIF3L1	0.00187855	0.611111	0.00675953	0
MPP7	S5_DC surface signature	LHFPL2	0.00202504	0.611111	0.00700716	0
CD83	M165_enriched in activated dendritic cells (II)	IFIT3	0.00229041	0.611111	0.00747122	0
NLRP3	M4.13_Myeloid Lineage	GAB2	0.00236376	0.611111	0.0075835	0
PPP2CB	M75_antiviral IFN signature	IRF7	0.0036204	0.611111	0.00947489	0
KDM7A	M4.7_Lymphoid Lineage	ZNF84	0.00437654	0.611111	0.0105431	0
NLRP3	M16_TLR and inflammatory signaling|Toll-Like Receptors Cascades	TLR8	0.00561995	0.611111	0.0119919	0
KCNIP4	M4.7_Lymphoid Lineage	PREPL	0.00603788	0.611111	0.0124466	0
GPR183	HALLMARK_INTERFERON_ALPHA_RESPONSE|HALLMARK_INTERFERON_GAMMA_RESPONSE	CMPK2	0.0062195	0.611111	0.0126666	0
PPP2CB	M165_enriched in activated dendritic cells (II)	IFIT3	0.00764205	0.611111	0.014604	0
DUSP5	HALLMARK_INTERFERON_GAMMA_RESPONSE	TNFAIP2	0.00973746	0.611111	0.0171551	0
SPIDR	M150_innate antiviral response	PLSCR1	0.0141275	0.611111	0.0221031	0
INTS12	M6.15_T-cells	BCAS4	0.0160427	0.611111	0.0243453	0
PI3	M5.15_Neutrophils	DEFA4	0.0189208	0.611111	0.0275331	0
MPP7	HALLMARK_INFLAMMATORY_RESPONSE	TNFAIP6	0.0465591	0.611111	0.0560559	0
PPP1R8	M4.7_Lymphoid Lineage	ANKRD46	7.42224e-05	0.609091	0.00243861	0
AGPAT4	HALLMARK_INTERFERON_GAMMA_RESPONSE	UBE2L6	9.94994e-05	0.609091	0.00266014	0
SLC30A7	M4.7_Lymphoid Lineage	LANCL1	0.000101752	0.609091	0.00269396	0
AGPAT4	M16_TLR and inflammatory signaling	PILRA	0.000321956	0.609091	0.00333548	0
MFAP3	M4.7_Lymphoid Lineage	PREPL	0.000337154	0.609091	0.00336783	0
SLC50A1	M5.12_Interferon Response	ZNFX1	0.000607859	0.609091	0.00399416	0
MKKS	HALLMARK_INTERFERON_ALPHA_RESPONSE|Interferon Signaling	IFI35	0.000685756	0.609091	0.00427501	0
HEATR5A	M165_enriched in activated dendritic cells (II)	PARP9	0.000710067	0.609091	0.00435664	0
TMEM206	M150_innate antiviral response	SP100	0.000867848	0.609091	0.00465164	0
MARS	M6.15_T-cells	ZNF550	0.000868239	0.609091	0.00465164	0
MKKS	HALLMARK_IL6_JAK_STAT3_SIGNALING	MYD88	0.000872784	0.609091	0.00466683	0
AGPAT4	HALLMARK_INTERFERON_GAMMA_RESPONSE	PSME1	0.000891534	0.609091	0.00472999	0
ADAM19	M6.15_T-cells	PKIA	0.0010382	0.609091	0.00507418	0
RP2	M150_innate antiviral response	SP100	0.00110426	0.609091	0.00517504	0
KCTD3	M150_innate antiviral response	SP100	0.00114754	0.609091	0.00525346	0
JAKMIP3	M4.7_Lymphoid Lineage	C12orf29	0.00128664	0.609091	0.00560489	0
GPR183	M165_enriched in activated dendritic cells (II)|HALLMARK_INTERFERON_ALPHA_RESPONSE|HALLMARK_INTERFERON_GAMMA_RESPONSE	IFI27	0.0013248	0.609091	0.00567147	0
LRRFIP2	M5.12_Interferon Response	RBCK1	0.00235072	0.609091	0.00756418	0
AGTPBP1	S5_DC surface signature	LHFPL2	0.00235497	0.609091	0.00756418	0
GIN1	M1.2_Interferon Response	OAS3	0.002779	0.609091	0.0083245	0
EREG	Interferon Signaling	PML	0.00355854	0.609091	0.00937597	0
RP2	M150_innate antiviral response	RSAD2	0.00376504	0.609091	0.00959557	0
MARCH1	M165_enriched in activated dendritic cells (II)	IFI27	0.00377838	0.609091	0.00962059	0
PAG1	M4.7_Lymphoid Lineage	ZMYND11	0.00473924	0.609091	0.0109432	0
SMIM14	M165_enriched in activated dendritic cells (II)|HALLMARK_INTERFERON_ALPHA_RESPONSE	IFI27	0.00477547	0.609091	0.0109806	0
NLRP3	HALLMARK_INTERFERON_GAMMA_RESPONSE|HALLMARK_INFLAMMATORY_RESPONSE	IRF1	0.00499515	0.609091	0.0112113	0
MAFB	M165_enriched in activated dendritic cells (II)	IFI27	0.0059497	0.609091	0.0123477	0
GPR183	HALLMARK_INTERFERON_ALPHA_RESPONSE|HALLMARK_INTERFERON_GAMMA_RESPONSE	SLC25A28	0.00600621	0.609091	0.0124083	0
AGPAT4	M3.2_Myeloid Lineage|M4.13_cell junction (GO)	HCK	0.00643517	0.609091	0.0129702	0
MAFB	HALLMARK_IL6_JAK_STAT3_SIGNALING	IL15RA	0.00938079	0.609091	0.0167527	0
BCAP29	M165_enriched in activated dendritic cells (II)	RSAD2	0.0098385	0.609091	0.0172649	0
EREG	M150_innate antiviral response|M165_enriched in activated dendritic cells (II)|Interferon alpha/beta signaling|Interferon Signaling	RSAD2	0.0103595	0.609091	0.0177898	0
EREG	Interferon Signaling	PRKCD	0.0109975	0.609091	0.0185239	0
AGPAT4	M16_TLR and inflammatory signaling	SIGLEC9	0.0196058	0.609091	0.0283183	0
TMEM180	HALLMARK_INTERFERON_GAMMA_RESPONSE	CASP4	0.0295365	0.609091	0.0386497	0
NLRP3	HALLMARK_INTERFERON_GAMMA_RESPONSE|Interferon Signaling	BST2	0.0322277	0.609091	0.0415139	0
RHOT1	M4.13_cell junction (GO)	HCK	0.0372213	0.609091	0.0464117	0
NR3C2	M4.15_Cytotoxicity	NMT2	0.115641	0.609091	0.125789	0
IWS1	M4.7_Lymphoid Lineage	LANCL1	0.000363005	0.603306	0.00345224	0
TMEM87A	M4.7_Lymphoid Lineage	LANCL1	0.000610655	0.603306	0.00399416	0
GPR183	HALLMARK_IL6_JAK_STAT3_SIGNALING	IFNGR2	0.00181642	0.603306	0.00667213	0
DUSP16	M4.1_T-cells	TXK	0.00196567	0.603306	0.00693452	0
EREG	M165_enriched in activated dendritic cells (II)	IFI27	0.00321844	0.603306	0.00891037	0
AGPAT4	HALLMARK_INTERFERON_GAMMA_RESPONSE	APOL6	0.00425947	0.603306	0.0103526	0
NLRP3	HALLMARK_INTERFERON_GAMMA_RESPONSE	CMPK2	0.00476719	0.603306	0.0109798	0
MOB2	M4.7_Lymphoid Lineage	SLC7A6	0.0106226	0.603306	0.0181163	0
TMEM87A	M4.7_Lymphoid Lineage	ZMYND11	0.0178762	0.603306	0.0263799	0
GPR183	M5.12_Interferon Response|HALLMARK_INTERFERON_ALPHA_RESPONSE|HALLMARK_INTERFERON_GAMMA_RESPONSE	TRAFD1	0.0212456	0.603306	0.0300196	0
EREG	M150_innate antiviral response	PLSCR1	0.0249948	0.603306	0.033898	0
AGPAT4	M5.12_Interferon Response|HALLMARK_INTERFERON_GAMMA_RESPONSE	CASP1	0.0262986	0.603306	0.0353431	0
DUSP5	HALLMARK_INTERFERON_GAMMA_RESPONSE	ADAR	0.0433551	0.603306	0.052781	0
SLC50A1	M5.12_Interferon Response	TRAFD1	0.0545616	0.603306	0.0643832	0
TNPO1	M4.7_Lymphoid Lineage	ZZZ3	0.0562713	0.603306	0.0660008	0
YIPF5	M213_"regulation of transcription, transcription factors"	CLK1	0.0641046	0.603306	0.0738232	0
SMIM14	M165_enriched in activated dendritic cells (II)|Interferon Signaling	IFIT1	0.0726054	0.603306	0.0820194	0
PTRH2	M4.7_Lymphoid Lineage	ANKRD46	1.93755e-07	0.6	0.000528369	0
GPR183	Innate Immune System	GRN	5.78904e-05	0.6	0.0022139	0
ATP1B1	M150_innate antiviral response	SP100	5.84528e-05	0.6	0.0022139	0
DUSP16	M4.7_Lymphoid Lineage	ZNF84	0.000120988	0.6	0.00272673	0
TNF	M3.4_Interferon Response|Interferon Signaling	GBP4	0.000179522	0.6	0.00306465	0
GUF1	M6.15_T-cells	ZNF550	0.000198483	0.6	0.0031107	0
HPS6	M4.7_Lymphoid Lineage	CLEC2D	0.000231049	0.6	0.00316726	0
CYBRD1	M4.13_Myeloid Lineage	DENND3	0.000232011	0.6	0.00316726	0
ACADM	M1.2_Interferon Response|M75_antiviral IFN signature|M150_innate antiviral response	OAS3	0.000232318	0.6	0.00316726	0
HPS6	M4.7_Lymphoid Lineage	ZNF84	0.000255116	0.6	0.00319129	0
PDHX	M5.12_Interferon Response	RHBDF2	0.00025873	0.6	0.00319853	0
EREG	Interferon Signaling	UBE2L6	0.00027132	0.6	0.00319853	0
DDHD1	M4.7_Lymphoid Lineage	ANKRD46	0.000294984	0.6	0.0032849	0
PTRH2	M4.3_Protein Synthesis	RPS3	0.000300933	0.6	0.0032849	0
MFAP3	M4.7_Lymphoid Lineage	WWP1	0.000355257	0.6	0.00343541	0
PNRC1	M165_enriched in activated dendritic cells (II)	MX2	0.000378211	0.6	0.00352007	0
KDM7A	M4.7_Lymphoid Lineage	SLAIN1	0.000386955	0.6	0.00352999	0
ACADM	M75_antiviral IFN signature	DDX58	0.000393365	0.6	0.00355512	0
CRK	M4.7_Lymphoid Lineage	ANKRD46	0.000421293	0.6	0.00363565	0
NR1H3	M4.13_cell junction (GO)	TNS3	0.000479175	0.6	0.00371204	0
NR3C2	M4.15_Cytotoxicity	CD96	0.000483233	0.6	0.00371204	0
AGPAT4	M5.12_Interferon Response	ETV7	0.000506511	0.6	0.00377863	0
AKIP1	M150_innate antiviral response	EIF2AK2	0.000530132	0.6	0.00386543	0
TNF	M5.12_Interferon Response	RBCK1	0.000535827	0.6	0.00387586	0
NLRP3	M3.4_Interferon Response	SCO2	0.000542758	0.6	0.00388171	0
PDHX	DDX58/IFIH1-mediated induction of interferon-alpha/beta|TRAF6 mediated IRF7 activation	MYD88	0.000547337	0.6	0.00388171	0
MOV10	M169_mitosis (TF motif CCAATNNSNNNGCG)	NIF3L1	0.000554823	0.6	0.00390956	0
DUSP5	HALLMARK_INTERFERON_GAMMA_RESPONSE	MX1	0.000559457	0.6	0.00391068	0
GPR183	HALLMARK_INTERFERON_ALPHA_RESPONSE|HALLMARK_INTERFERON_GAMMA_RESPONSE	LY6E	0.000628264	0.6	0.00406954	0
DUSP16	M4.7_Lymphoid Lineage	SLC7A6	0.000663396	0.6	0.00420717	0
NLRP3	M4.13_Myeloid Lineage|M16_TLR and inflammatory signaling|HALLMARK_INFLAMMATORY_RESPONSE	FPR1	0.000720625	0.6	0.00438648	0
MOV10	M169_mitosis (TF motif CCAATNNSNNNGCG)	ACTL6A	0.00072534	0.6	0.00439116	0
IL17C	M4.7_Lymphoid Lineage	SLAIN1	0.000733915	0.6	0.00439865	0
GPR183	HALLMARK_IL6_JAK_STAT3_SIGNALING|Toll-Like Receptors Cascades	TLR2	0.000825351	0.6	0.00460783	0
GPR183	M3.4_Interferon Response|M165_enriched in activated dendritic cells (II)|HALLMARK_INTERFERON_ALPHA_RESPONSE	PARP9	0.000829286	0.6	0.00460783	0
CYBRD1	M4.13_Myeloid Lineage	FPR1	0.000887286	0.6	0.00471663	0
CD83	M165_enriched in activated dendritic cells (II)	MX2	0.000957312	0.6	0.00486143	0
GNA11	M4.7_Lymphoid Lineage	ZNF84	0.00103647	0.6	0.00507418	0
AKIP1	M127_type I interferon response	STAT1	0.00105353	0.6	0.00509391	0
ELK4	M4.7_Lymphoid Lineage	ANKRD46	0.00118812	0.6	0.00531147	0
SLC7A1	M213_"regulation of transcription, transcription factors"	PTBP2	0.0012037	0.6	0.00534607	0
CRK	M4.7_Lymphoid Lineage	SLAIN1	0.00134719	0.6	0.00572947	0
PAG1	M4.7_Lymphoid Lineage	ANKRD46	0.00147549	0.6	0.00599652	0
CRK	M4.7_Lymphoid Lineage	C12orf29	0.00160455	0.6	0.00623494	0
MOV10	M169_mitosis (TF motif CCAATNNSNNNGCG)	NUP37	0.00163131	0.6	0.00630112	0
PI3	M5.15_Neutrophils	CEACAM8	0.00184294	0.6	0.00668986	0
TMEM180	M3.4_Interferon Response|HALLMARK_INTERFERON_GAMMA_RESPONSE	PARP14	0.00187268	0.6	0.00675953	0
TNF	M5.12_Interferon Response|Interferon Signaling	SP100	0.00192872	0.6	0.00688176	0
NLRP3	M165_enriched in activated dendritic cells (II)	LAMP3	0.00197733	0.6	0.00695764	0
DUSP5	HALLMARK_INTERFERON_GAMMA_RESPONSE	PML	0.00199831	0.6	0.00698639	0
TNF	Neutrophil degranulation	GLB1	0.00210495	0.6	0.0071158	0
CHCHD3	M150_innate antiviral response	SP100	0.00223245	0.6	0.00737925	0
TNF	M165_enriched in activated dendritic cells (II)	SIGLEC1	0.00223696	0.6	0.00738522	0
MIEF1	M4.7_Lymphoid Lineage	SLC39A10	0.00231191	0.6	0.0075144	0
SLC7A1	M213_"regulation of transcription, transcription factors"	ZDHHC17	0.00272299	0.6	0.00823235	0
GPR183	M3.4_Interferon Response|HALLMARK_INTERFERON_ALPHA_RESPONSE|HALLMARK_INTERFERON_GAMMA_RESPONSE	HERC6	0.00274849	0.6	0.00826658	0
SLC22A15	M150_innate antiviral response	RSAD2	0.00279192	0.6	0.00834821	0
MOB2	M4.7_Lymphoid Lineage	C12orf29	0.00279837	0.6	0.00835828	0
RIPK2	M3.4_Interferon Response|Interferon Signaling	PML	0.00287514	0.6	0.00839385	0
PTRH2	M4.3_Protein Synthesis	RPL4	0.00306889	0.6	0.0086814	0
MKKS	HALLMARK_INTERFERON_ALPHA_RESPONSE	EPSTI1	0.00318329	0.6	0.00891037	0
PNRC1	M165_enriched in activated dendritic cells (II)	IFIT3	0.00331324	0.6	0.00905331	0
AGPAT4	M165_enriched in activated dendritic cells (II)|HALLMARK_INTERFERON_GAMMA_RESPONSE	IFI27	0.00331746	0.6	0.00905577	0
GPR183	M3.4_Interferon Response|HALLMARK_INTERFERON_ALPHA_RESPONSE|HALLMARK_INTERFERON_GAMMA_RESPONSE|Interferon gamma signaling|Interferon Signaling	GBP4	0.00335318	0.6	0.00909863	0
MKKS	HALLMARK_INTERFERON_ALPHA_RESPONSE	LAMP3	0.00341973	0.6	0.00919649	0
AGTPBP1	S5_DC surface signature	CD274	0.00342297	0.6	0.00919649	0
TNFRSF12A	M4.7_Lymphoid Lineage	MTR	0.00353203	0.6	0.00932414	0
NR1H3	M150_innate antiviral response	SP100	0.00366328	0.6	0.0095212	0
CD83	M165_enriched in activated dendritic cells (II)	LAMP3	0.0037459	0.6	0.00958262	0
EREG	Interferon Signaling	GBP4	0.00393852	0.6	0.00987164	0
TMEM87A	M4.7_Lymphoid Lineage	SLAIN1	0.00411872	0.6	0.0101461	0
AGPAT4	HALLMARK_INTERFERON_GAMMA_RESPONSE	MTHFD2	0.00440348	0.6	0.010558	0
RIPK2	M3.4_Interferon Response	TNFSF10	0.00440575	0.6	0.010558	0
MLLT4	M4.7_Lymphoid Lineage	ZMYND11	0.0045527	0.6	0.0107043	0
CTDP1	M169_mitosis (TF motif CCAATNNSNNNGCG)	NUP37	0.00464507	0.6	0.0108486	0
CYBRD1	M4.13_Myeloid Lineage	IL13RA1	0.00465428	0.6	0.010855	0
FAM208A	S5_DC surface signature	CD274	0.00465727	0.6	0.010855	0
NR3C2	M4.15_Cytotoxicity	OCIAD2	0.00466883	0.6	0.0108651	0
SC5D	M213_"regulation of transcription, transcription factors"	MED23	0.00472647	0.6	0.010932	0
VPS33B	M6.15_T-cells	CLYBL	0.00472737	0.6	0.010932	0
EML4	M4.7_Lymphoid Lineage	CLEC2D	0.00486611	0.6	0.0110767	0
KCNIP4	M4.7_Lymphoid Lineage	C12orf29	0.0050522	0.6	0.011256	0
PMPCA	M4.7_Lymphoid Lineage	SLC39A10	0.00521339	0.6	0.0114745	0
FAM96A	Interferon alpha/beta signaling	IRF7	0.00530146	0.6	0.0115836	0
AGPAT4	M150_innate antiviral response|HALLMARK_INTERFERON_GAMMA_RESPONSE|Interferon gamma signaling	OAS3	0.00534399	0.6	0.0116305	0
DUSP5	HALLMARK_INTERFERON_GAMMA_RESPONSE	LCP2	0.00543961	0.6	0.0117822	0
APLF	M150_innate antiviral response	OAS3	0.00562436	0.6	0.0119919	0
DUSP5	HALLMARK_INTERFERON_GAMMA_RESPONSE	IL15RA	0.00572165	0.6	0.0121329	0
TNF	M5.12_Interferon Response	TDRD7	0.00584379	0.6	0.012276	0
SLC1A4	M6.15_T-cells	BCAS4	0.00588745	0.6	0.0123175	0
GPR183	M5.12_Interferon Response	PHF11	0.00603847	0.6	0.0124466	0
NLRP3	M3.4_Interferon Response|HALLMARK_INTERFERON_GAMMA_RESPONSE	HERC6	0.00659922	0.6	0.0131982	0
PDHX	DDX58/IFIH1-mediated induction of interferon-alpha/beta|TRAF6 mediated IRF7 activation	DDX58	0.00663017	0.6	0.0132361	0
TMEM87A	M4.7_Lymphoid Lineage	WWP1	0.00690696	0.6	0.0136089	0
KCNIP4	M4.7_Lymphoid Lineage	WWP1	0.00695518	0.6	0.0136648	0
CEP104	Innate Immune System	PRKCD	0.0069638	0.6	0.0136696	0
CIRH1A	M6.15_T-cells	ATF7IP2	0.00750165	0.6	0.0144267	0
CYB5B	M165_enriched in activated dendritic cells (II)	IFIT3	0.00758525	0.6	0.014508	0
JAKMIP3	M4.7_Lymphoid Lineage	ZMYND11	0.00758651	0.6	0.014508	0
RHOT1	Innate Immune System|Neutrophil degranulation	FCER1G	0.00768071	0.6	0.0146676	0
RIPK2	HALLMARK_INTERFERON_ALPHA_RESPONSE|Interferon Signaling	TRIM21	0.00782458	0.6	0.0148694	0
AGPAT4	M165_enriched in activated dendritic cells (II)	SIGLEC1	0.00788854	0.6	0.0149467	0
PPP1R16B	M4.7_Lymphoid Lineage	TTC3	0.00831464	0.6	0.0155302	0
PRKAB1	M7.4_T cell activation (III)	PRKCQ	0.00860611	0.6	0.0158895	0
RIPK2	M150_innate antiviral response|M165_enriched in activated dendritic cells (II)|HALLMARK_INTERFERON_ALPHA_RESPONSE|Interferon alpha/beta signaling|Interferon Signaling	RSAD2	0.00923641	0.6	0.0166178	0
NR1H3	M4.13_cell junction (GO)	HCK	0.0092838	0.6	0.0166449	0
UBE2O	M61.2_enriched in NK cells (receptor activation)	KLRD1	0.00945615	0.6	0.0168432	0
GPR183	HALLMARK_OXIDATIVE_PHOSPHORYLATION	NDUFA8	0.00985942	0.6	0.0172905	0
C10orf2	M4.7_Lymphoid Lineage	ZZZ3	0.00989689	0.6	0.0173345	0
RHOT1	Interferon Signaling	IFIT3	0.0099545	0.6	0.0173901	0
SPIDR	M150_innate antiviral response	RSAD2	0.0100685	0.6	0.0174936	0
PTRH2	M7.1_T cell activation (I)	IL7R	0.0102348	0.6	0.0176313	0
NLRP3	M150_innate antiviral response|HALLMARK_INTERFERON_GAMMA_RESPONSE|Interferon Signaling	OAS3	0.0106391	0.6	0.018133	0
TMEM180	M3.4_Interferon Response|HALLMARK_INTERFERON_GAMMA_RESPONSE	TNFSF10	0.0109695	0.6	0.0184996	0
CUTC	M150_innate antiviral response	PLSCR1	0.0118877	0.6	0.0195641	0
DRAM2	M150_innate antiviral response	RSAD2	0.0119792	0.6	0.0196349	0
EREG	M150_innate antiviral response|M165_enriched in activated dendritic cells (II)|Interferon alpha/beta signaling|Interferon Signaling	IFIT1	0.0120905	0.6	0.019743	0
NLRP3	M16_TLR and inflammatory signaling|Toll-Like Receptors Cascades	TLR4	0.0121341	0.6	0.0197716	0
TMEM180	HALLMARK_INTERFERON_GAMMA_RESPONSE	OAS3	0.0125603	0.6	0.0201957	0
DFFB	M150_innate antiviral response	IFIT1	0.0130355	0.6	0.020776	0
PPA2	M5.12_Interferon Response	TRAFD1	0.0131213	0.6	0.020864	0
JAKMIP3	M4.7_Lymphoid Lineage	PREPL	0.0131464	0.6	0.0208803	0
DUSP5	HALLMARK_INTERFERON_GAMMA_RESPONSE	OAS3	0.0131469	0.6	0.0208803	0
EREG	Interferon alpha/beta signaling|Interferon Signaling	BST2	0.0134119	0.6	0.0212641	0
RHOT1	Interferon Signaling	GBP4	0.0145244	0.6	0.0225559	0
SMIM14	M165_enriched in activated dendritic cells (II)|HALLMARK_INTERFERON_ALPHA_RESPONSE	LAMP3	0.0148804	0.6	0.023043	0
NLRP3	HALLMARK_INTERFERON_GAMMA_RESPONSE	LY6E	0.0151385	0.6	0.0233763	0
TNF	M11.0_enriched in monocytes (II)	NCF2	0.0152199	0.6	0.0234316	0
CASP1	M165_enriched in activated dendritic cells (II)|HALLMARK_INTERFERON_GAMMA_RESPONSE	IFIT3	0.0156675	0.6	0.023909	0
CRK	M4.7_Lymphoid Lineage	ZZZ3	0.0159619	0.6	0.0242496	0
ZNF415	M5.15_Neutrophils	DEFA4	0.016171	0.6	0.0245264	0
CHCHD3	M150_innate antiviral response	RSAD2	0.0163175	0.6	0.0246662	0
ELK4	M4.7_Lymphoid Lineage	ZNF84	0.0169939	0.6	0.0253792	0
GIN1	M1.2_Interferon Response	ISG15	0.0171435	0.6	0.0255467	0
TNF	M11.0_enriched in monocytes (II)	MPEG1	0.0194743	0.6	0.0281731	0
VPS33B	M6.15_T-cells	BCAS4	0.019848	0.6	0.0285472	0
DUSP5	HALLMARK_INTERFERON_GAMMA_RESPONSE	LY6E	0.0209375	0.6	0.0297688	0
CIRH1A	M6.15_T-cells	CLYBL	0.0215667	0.6	0.0303783	0
FAM96A	Interferon alpha/beta signaling	RSAD2	0.0230594	0.6	0.0320251	0
TNF	M11.0_enriched in monocytes (II)	CD33	0.0233334	0.6	0.0323055	0
AGPAT4	HALLMARK_INTERFERON_GAMMA_RESPONSE	SLAMF7	0.0241365	0.6	0.0330921	0
RHOT1	Interferon Signaling	RSAD2	0.0244264	0.6	0.0333581	0
IL23A	M5.12_Interferon Response	TDRD7	0.0247932	0.6	0.0337723	0
MKKS	M150_innate antiviral response|HALLMARK_INTERFERON_ALPHA_RESPONSE	PLSCR1	0.0249969	0.6	0.033898	0
DUSP5	M165_enriched in activated dendritic cells (II)|HALLMARK_INTERFERON_GAMMA_RESPONSE	IFIT1	0.0250102	0.6	0.033898	0
PNRC1	M165_enriched in activated dendritic cells (II)	TNFAIP6	0.0266614	0.6	0.03571	0
DUSP5	HALLMARK_INTERFERON_GAMMA_RESPONSE	TRAFD1	0.0282874	0.6	0.0374283	0
NLRP3	HALLMARK_INTERFERON_GAMMA_RESPONSE	SLC25A28	0.0361996	0.6	0.0454285	0
RIPK2	M165_enriched in activated dendritic cells (II)|Interferon Signaling	HERC5	0.0504017	0.6	0.0600985	0
CRK	M4.7_Lymphoid Lineage	MTR	0.0507298	0.6	0.0604105	0
TNFSF13B	M75_antiviral IFN signature	PML	0.054438	0.6	0.0642651	0
RIPK2	M3.4_Interferon Response|M150_innate antiviral response|HALLMARK_INTERFERON_ALPHA_RESPONSE	PLSCR1	0.0571373	0.6	0.0668154	0
MLLT4	M4.7_Lymphoid Lineage	ZZZ3	0.061834	0.6	0.0715711	0
DUSP5	HALLMARK_INTERFERON_GAMMA_RESPONSE	TAPBP	0.0954979	0.6	0.105563	0
NLRP3	M16_TLR and inflammatory signaling	SIGLEC9	0.103786	0.6	0.114031	0
MKKS	HALLMARK_INTERFERON_ALPHA_RESPONSE|Interferon Signaling	ADAR	0.00401969	0.595041	0.00999108	0
ST3GAL5	M169_mitosis (TF motif CCAATNNSNNNGCG)	ACTL6A	0.00426364	0.595041	0.0103535	0
MARCH3	M4.10_B-cells|M47.0_enriched in B cells (I)	VPREB3	0.00440595	0.595041	0.010558	0
AGPAT4	HALLMARK_INTERFERON_GAMMA_RESPONSE	STAT2	0.00553073	0.595041	0.0119228	0
MARCH3	M4.10_B-cells|M69_enriched in B cells (VI)	CD72	0.00703509	0.595041	0.0137753	0
TNFRSF12A	M4.1_T-cells	MAN1C1	0.00727922	0.595041	0.0140983	0
CRK	M4.7_Lymphoid Lineage	SLC7A6	0.00990563	0.595041	0.017338	0
TNFRSF12A	M6.15_T-cells	SIDT1	0.0104383	0.595041	0.0178578	0
DUSP16	M4.1_T-cells	STMN3	0.0128889	0.595041	0.0205544	0
SENP2	M4.7_Lymphoid Lineage	ZMYND11	0.0144307	0.595041	0.0224486	0
AGPAT4	HALLMARK_INTERFERON_GAMMA_RESPONSE	TAPBP	0.017706	0.595041	0.0261703	0
AGPAT4	Toll-Like Receptors Cascades	DUSP6	0.0181943	0.595041	0.0266896	0
AGPAT4	M5.12_Interferon Response	IFI16	0.0188612	0.595041	0.027461	0
PPP1R8	M4.7_Lymphoid Lineage	TTC3	0.0206559	0.595041	0.0294452	0
AGPAT4	M150_innate antiviral response|HALLMARK_INTERFERON_GAMMA_RESPONSE	PLSCR1	0.0246682	0.595041	0.033652	0
MOB2	M4.7_Lymphoid Lineage	ZZZ3	0.0257002	0.595041	0.0346953	0
MARCH3	M4.10_B-cells|M47.0_enriched in B cells (I)	TCL1A	0.0293678	0.595041	0.0384923	0
APLF	M150_innate antiviral response	PLSCR1	0.030669	0.595041	0.0398639	0
IWS1	M4.7_Lymphoid Lineage	TTC3	0.0418102	0.595041	0.0512357	0
MKKS	HALLMARK_INTERFERON_ALPHA_RESPONSE|Interferon Signaling	UBE2L6	3.70095e-05	0.590909	0.00181599	0
INTS12	M169_mitosis (TF motif CCAATNNSNNNGCG)	NIF3L1	6.47215e-05	0.590909	0.00231885	0
MKKS	HALLMARK_INTERFERON_ALPHA_RESPONSE	PSME1	0.000304759	0.590909	0.0032849	0
MIEF1	M4.7_Lymphoid Lineage	ANKRD46	0.00059451	0.590909	0.00399416	0
ATP1B1	M150_innate antiviral response	OASL	0.000826587	0.590909	0.00460783	0
ACADM	M75_antiviral IFN signature	IRF7	0.000911623	0.590909	0.00475252	0
IWS1	M4.7_Lymphoid Lineage	ANKRD46	0.00093606	0.590909	0.00480722	0
NLRP3	M3.4_Interferon Response|HALLMARK_INTERFERON_GAMMA_RESPONSE	LGALS3BP	0.000961097	0.590909	0.00486254	0
SLC22A15	M150_innate antiviral response	OAS3	0.00105	0.590909	0.00509391	0
MOB2	M4.7_Lymphoid Lineage	ANKRD46	0.00128183	0.590909	0.00560185	0
AGPAT4	HALLMARK_INTERFERON_GAMMA_RESPONSE	IFI35	0.00159541	0.590909	0.00623494	0
VAMP4	M165_enriched in activated dendritic cells (II)	IFI27	0.00234659	0.590909	0.00756418	0
FAM208A	S5_DC surface signature	LHFPL2	0.00267628	0.590909	0.0081423	0
NLRP3	M3.4_Interferon Response|M165_enriched in activated dendritic cells (II)	PARP9	0.00290876	0.590909	0.00842059	0
PDHX	DDX58/IFIH1-mediated induction of interferon-alpha/beta|TRAF6 mediated IRF7 activation	IRF7	0.0030354	0.590909	0.00862243	0
MKKS	HALLMARK_INTERFERON_ALPHA_RESPONSE|Interferon Signaling	GBP2	0.00329035	0.590909	0.00904516	0
INTS12	M4.7_Lymphoid Lineage	TTC3	0.0033912	0.590909	0.00916532	0
TNPO1	M4.7_Lymphoid Lineage	ANKRD46	0.00352194	0.590909	0.00931556	0
VPS33B	M6.15_T-cells	ZNF30	0.00373988	0.590909	0.00958262	0
VAMP4	M165_enriched in activated dendritic cells (II)	RSAD2	0.00401954	0.590909	0.00999108	0
PPP1R8	M4.7_Lymphoid Lineage	PREPL	0.00414673	0.590909	0.0101875	0
NR1H3	M4.13_cell junction (GO)	PRKCD	0.00502945	0.590909	0.0112401	0
CUTC	M150_innate antiviral response	RSAD2	0.00515281	0.590909	0.0113968	0
HEATR5A	M165_enriched in activated dendritic cells (II)	IFI27	0.00572087	0.590909	0.0121329	0
JAKMIP3	M4.7_Lymphoid Lineage	ZNF84	0.00664219	0.590909	0.0132504	0
CASP1	M165_enriched in activated dendritic cells (II)|HALLMARK_INTERFERON_GAMMA_RESPONSE	IFI27	0.00784259	0.590909	0.0148933	0
NLRP3	HALLMARK_INTERFERON_GAMMA_RESPONSE	PSME1	0.00862638	0.590909	0.0159054	0
MUT	M4.7_Lymphoid Lineage	ZZZ3	0.00894149	0.590909	0.0162773	0
MPP7	DDX58/IFIH1-mediated induction of interferon-alpha/beta|TRAF6 mediated IRF7 activation	DDX58	0.00898677	0.590909	0.0162945	0
FAM96A	Interferon alpha/beta signaling	OAS3	0.00905581	0.590909	0.0163761	0
TMEM180	M3.4_Interferon Response	IRF7	0.00927842	0.590909	0.0166449	0
NLRP3	M3.4_Interferon Response|HALLMARK_INTERFERON_GAMMA_RESPONSE	TNFSF10	0.0111585	0.590909	0.0186339	0
TMEM180	HALLMARK_INTERFERON_GAMMA_RESPONSE	CD274	0.0123705	0.590909	0.0199967	0
HEATR5A	M165_enriched in activated dendritic cells (II)	RSAD2	0.0157412	0.590909	0.0239821	0
GPR183	HALLMARK_INTERFERON_GAMMA_RESPONSE	CD40	0.0234305	0.590909	0.0323728	0
EREG	Interferon alpha/beta signaling|Interferon Signaling	PSMB8	0.0291034	0.590909	0.0382286	0
TMEM180	M3.4_Interferon Response|HALLMARK_INTERFERON_GAMMA_RESPONSE	UBE2L6	3.31993e-05	0.588889	0.00181599	0
CYB5B	M150_innate antiviral response	SP100	0.00044002	0.588889	0.00365834	0
MPP7	HALLMARK_IL6_JAK_STAT3_SIGNALING|DDX58/IFIH1-mediated induction of interferon-alpha/beta|TRAF6 mediated IRF7 activation	MYD88	0.000485876	0.588889	0.00372187	0
TNFRSF12A	M6.15_T-cells	PKIA	0.000529385	0.588889	0.00386543	0
GPR183	M3.4_Interferon Response|HALLMARK_INTERFERON_ALPHA_RESPONSE|HALLMARK_INTERFERON_GAMMA_RESPONSE|Interferon alpha/beta signaling|Interferon Signaling	IFI35	0.000793881	0.588889	0.00456558	0
ATP1B1	M165_enriched in activated dendritic cells (II)	IFIT3	0.000794829	0.588889	0.00456558	0
HPS6	M169_mitosis (TF motif CCAATNNSNNNGCG)	ARMC1	0.000854789	0.588889	0.00463927	0
GPR183	M5.12_Interferon Response|HALLMARK_INTERFERON_ALPHA_RESPONSE|HALLMARK_INTERFERON_GAMMA_RESPONSE	SP110	0.000884044	0.588889	0.00471663	0
DUSP5	HALLMARK_INTERFERON_GAMMA_RESPONSE	LGALS3BP	0.00150591	0.588889	0.00603029	0
GGCT	M165_enriched in activated dendritic cells (II)	PARP9	0.00159647	0.588889	0.00623494	0
AGPAT4	M3.2_Myeloid Lineage|M16_TLR and inflammatory signaling|Toll-Like Receptors Cascades	TLR8	0.00177623	0.588889	0.00659919	0
CASKIN2	M4.7_Lymphoid Lineage	PREPL	0.0027195	0.588889	0.00823235	0
SMIM14	HALLMARK_INTERFERON_ALPHA_RESPONSE|Interferon Signaling	TRIM21	0.00288975	0.588889	0.00840122	0
AGER	Innate Immune System	WAS	0.00330412	0.588889	0.00904913	0
TNF	M5.12_Interferon Response	TCN2	0.00343991	0.588889	0.00921263	0
MARCH3	M47.0_enriched in B cells (I)|M47.1_enriched in B cells (II)	PNOC	0.00367138	0.588889	0.0095212	0
CASP1	M165_enriched in activated dendritic cells (II)	PARP9	0.00383954	0.588889	0.00971967	0
ARF4	M4.7_Lymphoid Lineage	C12orf29	0.00404907	0.588889	0.010038	0
MARCH3	M4.10_B-cells|M47.0_enriched in B cells (I)|M47.1_enriched in B cells (II)	FCRLA	0.00435579	0.588889	0.0105197	0
TNFRSF12A	M4.1_T-cells	BCL11B	0.00525655	0.588889	0.0115456	0
SMIM14	HALLMARK_INTERFERON_ALPHA_RESPONSE|Interferon Signaling	IRF7	0.00530545	0.588889	0.0115836	0
BCAP29	M165_enriched in activated dendritic cells (II)	IFIT3	0.0064011	0.588889	0.0129439	0
SMIM14	Interferon Signaling	DDX58	0.00666631	0.588889	0.0132888	0
DUSP5	HALLMARK_INTERFERON_GAMMA_RESPONSE	CMPK2	0.00742137	0.588889	0.0142894	0
CYB5B	M150_innate antiviral response	OASL	0.00774548	0.588889	0.0147602	0
EREG	M68_RIG-1 like receptor signaling|Interferon Signaling	DDX58	0.00923819	0.588889	0.0166178	0
CASP1	HALLMARK_INTERFERON_GAMMA_RESPONSE	GBP4	0.0100704	0.588889	0.0174936	0
DUSP16	M4.1_T-cells	EPHX2	0.010319	0.588889	0.0177539	0
TNFRSF12A	M4.1_T-cells	EPHX2	0.0121386	0.588889	0.0197716	0
DUSP5	HALLMARK_INTERFERON_GAMMA_RESPONSE	TNFSF10	0.0123308	0.588889	0.0199444	0
GPR183	M5.12_Interferon Response|M68_RIG-1 like receptor signaling|HALLMARK_INTERFERON_ALPHA_RESPONSE|HALLMARK_INTERFERON_GAMMA_RESPONSE|Interferon gamma signaling|Interferon Signaling	TRIM25	0.0126104	0.588889	0.0202524	0
TNFRSF12A	M7.4_T cell activation (III)	RASGRP1	0.0135923	0.588889	0.0214867	0
CASKIN2	M4.7_Lymphoid Lineage	MTR	0.0164697	0.588889	0.0248	0
GPR183	M5.12_Interferon Response|HALLMARK_INTERFERON_ALPHA_RESPONSE|HALLMARK_INTERFERON_GAMMA_RESPONSE	TDRD7	0.0181301	0.588889	0.0266419	0
RIPK2	M165_enriched in activated dendritic cells (II)	PRRG4	0.0192122	0.588889	0.0278644	0
IL17C	M4.7_Lymphoid Lineage	MTR	0.0205659	0.588889	0.0293323	0
ATP1B1	M165_enriched in activated dendritic cells (II)	TNFAIP6	0.0215983	0.588889	0.0303996	0
SLC7A1	M213_"regulation of transcription, transcription factors"	MED23	0.0265036	0.588889	0.0355248	0
CD83	M165_enriched in activated dendritic cells (II)	TNFAIP6	0.0271624	0.588889	0.0362497	0
AGPAT4	HALLMARK_INFLAMMATORY_RESPONSE	BEST1	0.0425716	0.588889	0.0520129	0
LRIG1	M4.7_Lymphoid Lineage	ZNF84	0.0480698	0.588889	0.057671	0
GUF1	M6.15_T-cells	BCAS4	0.192078	0.588889	0.202551	0
DUSP16	M4.1_T-cells	OXNAD1	0.00024093	0.586777	0.00319129	0
RHOT1	M4.13_cell junction (GO)|Innate Immune System	PAK1	0.000918552	0.586777	0.00475311	0
GPR183	M3.4_Interferon Response|M150_innate antiviral response|HALLMARK_INTERFERON_ALPHA_RESPONSE|HALLMARK_INTERFERON_GAMMA_RESPONSE|Interferon Signaling	EIF2AK2	0.00178561	0.586777	0.00660699	0
NLRP3	HALLMARK_INTERFERON_GAMMA_RESPONSE|HALLMARK_INFLAMMATORY_RESPONSE	CCL2	0.00205685	0.586777	0.00700716	0
DUSP16	M4.1_T-cells	KLHL3	0.00254592	0.586777	0.00790453	0
ST3GAL5	M169_mitosis (TF motif CCAATNNSNNNGCG)	NIF3L1	0.00322342	0.586777	0.00891037	0
IL17C	M4.7_Lymphoid Lineage	SLC7A6	0.00596441	0.586777	0.0123688	0
MKKS	M75_antiviral IFN signature|HALLMARK_INTERFERON_ALPHA_RESPONSE	DHX58	0.0087137	0.586777	0.0160262	0
NLRP3	M3.4_Interferon Response|HALLMARK_INTERFERON_GAMMA_RESPONSE	PARP12	0.013769	0.586777	0.0216789	0
TBXAS1	M4.13_cell junction (GO)	PRKCD	0.01581	0.586777	0.0240591	0
EREG	Interferon alpha/beta signaling|Interferon Signaling	STAT2	0.0202067	0.586777	0.0289562	0
IWS1	M4.7_Lymphoid Lineage	SLC7A6	0.0211284	0.586777	0.0299621	0
GPR183	HALLMARK_INTERFERON_GAMMA_RESPONSE	GCH1	0.0232291	0.586777	0.0322357	0
CRK	M4.7_Lymphoid Lineage	TTC3	0.031268	0.586777	0.040488	0
TNFRSF12A	M7.4_T cell activation (III)	CD96	0.0321768	0.586777	0.0414679	0
JAKMIP3	M4.7_Lymphoid Lineage	TTC3	0.0339092	0.586777	0.0431902	0
NR3C2	M4.15_Cytotoxicity	KLF12	0.0371184	0.586777	0.0463258	0
NLRP3	HALLMARK_INTERFERON_GAMMA_RESPONSE|Interferon Signaling	PSMB8	0.0493558	0.586777	0.0589804	0
UBE2O	M4.7_Lymphoid Lineage	WWP1	1.22714e-05	0.583333	0.00123941	0
UBE2O	M4.15_Cytotoxicity	DYRK2	3.4054e-05	0.583333	0.00181599	0
HPS6	M4.7_Lymphoid Lineage	WWP1	5.55933e-05	0.583333	0.0022139	0
UBE2O	M4.7_Lymphoid Lineage	ZNF84	0.000208884	0.583333	0.00316726	0
NR3C2	M4.15_Cytotoxicity	CD5	0.000263673	0.583333	0.00319853	0
SMIM14	HALLMARK_INTERFERON_ALPHA_RESPONSE	PARP14	0.000288959	0.583333	0.00325616	0
CCND1	M4.7_Lymphoid Lineage	SLAIN1	0.000354852	0.583333	0.00343541	0
CASKIN2	M4.7_Lymphoid Lineage	SLAIN1	0.000405442	0.583333	0.00355512	0
CCND1	M4.7_Lymphoid Lineage	WWP1	0.000442833	0.583333	0.00365941	0
UBE2O	M4.7_Lymphoid Lineage	ZZZ3	0.000446105	0.583333	0.00367531	0
SLC30A7	M4.7_Lymphoid Lineage	WWP1	0.000665317	0.583333	0.00420956	0
AGPAT4	HALLMARK_INTERFERON_GAMMA_RESPONSE	PARP14	0.000693603	0.583333	0.00429876	0
DUSP16	M4.7_Lymphoid Lineage	ZZZ3	0.000744766	0.583333	0.00441514	0
JAKMIP3	M4.7_Lymphoid Lineage	SLC39A10	0.000910654	0.583333	0.00475252	0
PTRH2	M7.1_T cell activation (I)|M7.4_T cell activation (III)	PRKCQ	0.000960966	0.583333	0.00486254	0
NLRP3	M3.4_Interferon Response|HALLMARK_INTERFERON_GAMMA_RESPONSE	PARP14	0.00109632	0.583333	0.00517504	0
MIEF1	M4.7_Lymphoid Lineage	SLAIN1	0.00124694	0.583333	0.00549704	0
DUSP5	M165_enriched in activated dendritic cells (II)|HALLMARK_INTERFERON_GAMMA_RESPONSE	MX2	0.00130434	0.583333	0.005637	0
LRIG1	M4.7_Lymphoid Lineage	ANKRD46	0.00138448	0.583333	0.00579952	0
DUSP16	M4.7_Lymphoid Lineage	TTC3	0.00142854	0.583333	0.00592042	0
HPS6	M4.1_T-cells	TCF7	0.00143778	0.583333	0.00592935	0
UBE2O	M4.15_Cytotoxicity	KLF12	0.00148923	0.583333	0.00600742	0
CASP1	M165_enriched in activated dendritic cells (II)|HALLMARK_INTERFERON_GAMMA_RESPONSE	MX2	0.00159665	0.583333	0.00623494	0
GPR183	M165_enriched in activated dendritic cells (II)|HALLMARK_INTERFERON_ALPHA_RESPONSE|HALLMARK_INTERFERON_GAMMA_RESPONSE|Interferon alpha/beta signaling|Interferon Signaling	IFIT3	0.00169361	0.583333	0.00645038	0
IWS1	M4.7_Lymphoid Lineage	WWP1	0.00182279	0.583333	0.00667213	0
C10orf2	M4.7_Lymphoid Lineage	SLC39A10	0.00187431	0.583333	0.00675953	0
TNF	M3.4_Interferon Response	DHX58	0.00188675	0.583333	0.00676996	0
EML4	M4.7_Lymphoid Lineage	SLAIN1	0.0019506	0.583333	0.00690818	0
HPS6	M169_mitosis (TF motif CCAATNNSNNNGCG)	NUP37	0.00199515	0.583333	0.00698429	0
SC5D	M213_"regulation of transcription, transcription factors"	ZDHHC17	0.00203745	0.583333	0.00700716	0
EML4	M4.7_Lymphoid Lineage	WWP1	0.00212968	0.583333	0.00716758	0
RIPK2	M3.4_Interferon Response|HALLMARK_INTERFERON_ALPHA_RESPONSE	MOV10	0.00213161	0.583333	0.00716758	0
ARF4	M4.7_Lymphoid Lineage	SLAIN1	0.0023547	0.583333	0.00756418	0
TNF	M11.0_enriched in monocytes (II)	HCK	0.00242401	0.583333	0.0076953	0
HPS6	M4.1_T-cells	HOOK1	0.00248622	0.583333	0.00781997	0
MIEF1	M4.7_Lymphoid Lineage	WWP1	0.00281531	0.583333	0.00836094	0
IWS1	M4.7_Lymphoid Lineage	SLAIN1	0.00281764	0.583333	0.00836094	0
AGPAT4	Interferon gamma signaling	GBP5	0.00303003	0.583333	0.00862243	0
SMIM14	Interferon Signaling	SP100	0.00317756	0.583333	0.00891037	0
EREG	M165_enriched in activated dendritic cells (II)	PARP9	0.00322021	0.583333	0.00891037	0
RIPK2	HALLMARK_INFLAMMATORY_RESPONSE	IL15RA	0.00322498	0.583333	0.00891037	0
C10orf2	M4.7_Lymphoid Lineage	ZMYND11	0.00340695	0.583333	0.00917567	0
MTX2	M150_innate antiviral response	OAS3	0.00360391	0.583333	0.00944078	0
ACADM	M1.2_Interferon Response	IFI44L	0.00375101	0.583333	0.00958434	0
DUSP5	M165_enriched in activated dendritic cells (II)|HALLMARK_INTERFERON_GAMMA_RESPONSE	IFIT3	0.00395164	0.583333	0.00988636	0
MOB2	M4.7_Lymphoid Lineage	SLC39A10	0.00425009	0.583333	0.010339	0
TNF	M11.0_enriched in monocytes (II)|Interferon Signaling|Neutrophil degranulation	PRKCD	0.00434764	0.583333	0.0105106	0
CENPF	M169_mitosis (TF motif CCAATNNSNNNGCG)	ACTL6A	0.00478308	0.583333	0.0109806	0
RAB28	M165_enriched in activated dendritic cells (II)	IFIT3	0.00506459	0.583333	0.011267	0
TMEM206	M150_innate antiviral response	RSAD2	0.00653329	0.583333	0.0131002	0
MARS	M6.15_T-cells	ATF7IP2	0.00684984	0.583333	0.0135576	0
RIPK2	M150_innate antiviral response|Interferon alpha/beta signaling|Interferon Signaling	OAS3	0.00706009	0.583333	0.0137951	0
TMEM180	M3.4_Interferon Response	GBP5	0.00732817	0.583333	0.014173	0
C17orf58	M150_innate antiviral response	IFIT1	0.00824495	0.583333	0.0154529	0
MAFB	M165_enriched in activated dendritic cells (II)	IFIT3	0.00833972	0.583333	0.0155519	0
PALLD	M4.13_Myeloid Lineage	IL13RA1	0.00925039	0.583333	0.0166236	0
FAM96A	Interferon alpha/beta signaling	IFIT3	0.0094162	0.583333	0.016805	0
RIPK2	M3.4_Interferon Response|Interferon Signaling	DDX58	0.00971767	0.583333	0.0171522	0
APLF	M4.13_Myeloid Lineage	IL13RA1	0.0100497	0.583333	0.0174936	0
SC5D	M213_"regulation of transcription, transcription factors"	BTAF1	0.0100576	0.583333	0.0174936	0
RP2	M150_innate antiviral response	IFIT1	0.0101426	0.583333	0.0175389	0
GPR183	HALLMARK_INTERFERON_GAMMA_RESPONSE	SLAMF7	0.0102725	0.583333	0.017685	0
NR1H3	M4.13_cell junction (GO)	CTNNA1	0.0108836	0.583333	0.0184003	0
DUSP5	M165_enriched in activated dendritic cells (II)|HALLMARK_INTERFERON_GAMMA_RESPONSE	RSAD2	0.0110328	0.583333	0.0185261	0
NR3C2	M4.15_Cytotoxicity	ZAP70	0.0113226	0.583333	0.0188082	0
NPL	M150_innate antiviral response	RSAD2	0.0120012	0.583333	0.0196494	0
KDM7A	M4.7_Lymphoid Lineage	CBLB	0.0120116	0.583333	0.0196494	0
DUSP5	HALLMARK_INTERFERON_GAMMA_RESPONSE	ISG15	0.0132363	0.583333	0.0210101	0
RAB28	M165_enriched in activated dendritic cells (II)	IFIT1	0.0138109	0.583333	0.0217325	0
KCTD3	M150_innate antiviral response	IFIT1	0.0168985	0.583333	0.0252921	0
JAKMIP3	M4.7_Lymphoid Lineage	CBLB	0.0172475	0.583333	0.0256455	0
AGPAT4	M150_innate antiviral response|Interferon gamma signaling	OAS1	0.0184655	0.583333	0.0269857	0
PPP1R16B	M4.7_Lymphoid Lineage	SLC7A6	0.0185121	0.583333	0.027025	0
NLRP3	M150_innate antiviral response|M165_enriched in activated dendritic cells (II)|HALLMARK_INTERFERON_GAMMA_RESPONSE|Interferon Signaling	IFIT1	0.0204393	0.583333	0.0292128	0
MTX2	M150_innate antiviral response	PLSCR1	0.0211509	0.583333	0.0299716	0
PNRC1	M165_enriched in activated dendritic cells (II)	IFIT1	0.0232412	0.583333	0.0322357	0
AGPAT4	M5.12_Interferon Response|HALLMARK_INTERFERON_GAMMA_RESPONSE	TRAFD1	0.0238644	0.583333	0.0327956	0
CASP1	HALLMARK_INTERFERON_GAMMA_RESPONSE	CCL2	0.0269374	0.583333	0.0359913	0
MUT	M4.7_Lymphoid Lineage	CBLB	0.0274485	0.583333	0.0365287	0
ARF4	M4.7_Lymphoid Lineage	CBLB	0.0301658	0.583333	0.0393034	0
RIPK2	HALLMARK_INTERFERON_ALPHA_RESPONSE	SLC25A28	0.0347408	0.583333	0.0439213	0
CASP1	M165_enriched in activated dendritic cells (II)|HALLMARK_INTERFERON_GAMMA_RESPONSE	RSAD2	0.0399992	0.583333	0.049446	0
EML4	M213_"regulation of transcription, transcription factors"	MED23	0.043334	0.583333	0.0527789	0
NPL	M150_innate antiviral response	PLSCR1	0.0454908	0.583333	0.0550615	0
HEATR5A	M165_enriched in activated dendritic cells (II)	TNFAIP6	0.0464209	0.583333	0.0559389	0
CASP1	HALLMARK_INTERFERON_GAMMA_RESPONSE	CMPK2	0.0494449	0.583333	0.0590456	0
ADAM19	M6.15_T-cells	SIDT1	0.0506068	0.583333	0.0602904	0
RNF13	M150_innate antiviral response	IFIT1	0.0582608	0.583333	0.0678963	0
SLC7A7	M4.13_cell junction (GO)	HCK	0.0604884	0.583333	0.0702521	0
NLRP3	HALLMARK_INTERFERON_GAMMA_RESPONSE	TDRD7	0.0686515	0.583333	0.0782208	0
TNF	M11.0_enriched in monocytes (II)	RAB32	0.0719781	0.583333	0.0813782	0
MLLT4	M4.7_Lymphoid Lineage	SLC7A6	0.108801	0.583333	0.119061	0
TNPO1	M4.7_Lymphoid Lineage	TTC3	0.117852	0.583333	0.127887	0
SLC50A1	M5.12_Interferon Response	TDRD7	0.155449	0.583333	0.166043	0
ACADM	M1.2_Interferon Response	OAS2	0.000156938	0.581818	0.00297202	0
PDHX	M5.12_Interferon Response	ZNFX1	0.000171731	0.581818	0.00306465	0
SENP2	M4.7_Lymphoid Lineage	LANCL1	0.000270406	0.581818	0.00319853	0
SMIM14	HALLMARK_INTERFERON_ALPHA_RESPONSE	LGALS3BP	0.000281579	0.581818	0.00325616	0
INTS12	M169_mitosis (TF motif CCAATNNSNNNGCG)	ACTL6A	0.000759273	0.581818	0.00445218	0
CCND1	M4.7_Lymphoid Lineage	PREPL	0.00092666	0.581818	0.00477694	0
RIPK2	M3.4_Interferon Response	FBXO6	0.00117887	0.581818	0.00531042	0
CYBRD1	M4.13_Myeloid Lineage	NCF4	0.0015147	0.581818	0.0060374	0
NLRP3	M16_TLR and inflammatory signaling	PILRA	0.00177624	0.581818	0.00659919	0
NLRP3	M64_enriched in activated dendritic cells/monocytes	SLC15A3	0.0018353	0.581818	0.00668986	0
EREG	Interferon alpha/beta signaling|Interferon Signaling	GBP2	0.00222082	0.581818	0.0073676	0
AGPAT4	HALLMARK_INTERFERON_GAMMA_RESPONSE	MVP	0.00228018	0.581818	0.00744678	0
PTRH2	M7.1_T cell activation (I)	CD3G	0.00273063	0.581818	0.00823721	0
EML4	M213_"regulation of transcription, transcription factors"	CCNT2	0.00286806	0.581818	0.00839385	0
CUTC	M150_innate antiviral response	OASL	0.00345698	0.581818	0.00921524	0
CYB5B	M150_innate antiviral response	OAS3	0.00347307	0.581818	0.00923106	0
BCAP29	M165_enriched in activated dendritic cells (II)	IFI27	0.00364297	0.581818	0.00949635	0
AGPAT4	M165_enriched in activated dendritic cells (II)|HALLMARK_INTERFERON_GAMMA_RESPONSE	SERPING1	0.0040057	0.581818	0.00999108	0
GIN1	M1.2_Interferon Response	LY6E	0.00441764	0.581818	0.0105767	0
CUTC	M150_innate antiviral response	OAS3	0.00446583	0.581818	0.0106175	0
TMEM180	HALLMARK_INTERFERON_GAMMA_RESPONSE	IFI27	0.00556105	0.581818	0.0119598	0
ZNF415	M5.15_Neutrophils	CAMP	0.00619531	0.581818	0.0126457	0
APLF	M150_innate antiviral response	OASL	0.0065151	0.581818	0.0130747	0
CYB5B	M150_innate antiviral response|M165_enriched in activated dendritic cells (II)	RSAD2	0.00672838	0.581818	0.0133831	0
NLRP3	HALLMARK_INTERFERON_GAMMA_RESPONSE	MVP	0.00967149	0.581818	0.0171035	0
MPP7	HALLMARK_IL6_JAK_STAT3_SIGNALING	STAT2	0.0100825	0.581818	0.0174973	0
MKKS	M150_innate antiviral response|HALLMARK_INTERFERON_ALPHA_RESPONSE|Interferon Signaling	OASL	0.0102339	0.581818	0.0176313	0
AGPAT4	HALLMARK_INTERFERON_GAMMA_RESPONSE	IDO1	0.0179917	0.581818	0.0265064	0
PPP2CB	M150_innate antiviral response	PLSCR1	0.0238034	0.581818	0.0327342	0
TNF	M3.4_Interferon Response|M165_enriched in activated dendritic cells (II)|Interferon Signaling	IFIT2	0.0302165	0.581818	0.0393507	0
MKKS	HALLMARK_INTERFERON_ALPHA_RESPONSE	CASP1	0.0346421	0.581818	0.0438168	0
RIPK2	M11.2_formyl peptide receptor mediated neutrophil response	IGSF6	0.0424281	0.581818	0.0518608	0
AGPAT4	M3.2_Myeloid Lineage	CREB5	0.132814	0.581818	0.143268	0
GPR183	HALLMARK_INTERFERON_GAMMA_RESPONSE	LCP2	0.000616037	0.578512	0.00400938	0
GPR183	M5.12_Interferon Response|HALLMARK_INTERFERON_ALPHA_RESPONSE|HALLMARK_INTERFERON_GAMMA_RESPONSE|Interferon alpha/beta signaling|Interferon Signaling	ADAR	0.000706789	0.578512	0.00435664	0
APLF	M150_innate antiviral response	SP100	0.00127531	0.578512	0.00559438	0
AGPAT4	M5.12_Interferon Response|HALLMARK_INTERFERON_GAMMA_RESPONSE	ADAR	0.00222897	0.578512	0.00737672	0
MARCH3	M4.10_B-cells|M47.0_enriched in B cells (I)|M47.1_enriched in B cells (II)|M69_enriched in B cells (VI)	CD19	0.00577927	0.578512	0.0121982	0
IL17C	M4.7_Lymphoid Lineage	ZZZ3	0.00776254	0.578512	0.0147824	0
EML4	M4.7_Lymphoid Lineage	ZMYND11	0.00865362	0.578512	0.0159449	0
DDHD1	M4.7_Lymphoid Lineage	ZZZ3	0.00886664	0.578512	0.0161923	0
GPR183	M165_enriched in activated dendritic cells (II)	SIGLEC1	0.0110065	0.578512	0.0185253	0
GNA11	M6.15_T-cells	CLYBL	0.0153037	0.578512	0.0234985	0
EREG	M165_enriched in activated dendritic cells (II)	SIGLEC1	0.0157418	0.578512	0.0239821	0
AGPAT4	M165_enriched in activated dendritic cells (II)	PRRG4	0.0197225	0.578512	0.0284117	0
MARCH1	M75_antiviral IFN signature|M165_enriched in activated dendritic cells (II)	IFIT1	0.0300134	0.578512	0.0391423	0
SLC7A7	M4.13_cell junction (GO)	PRKCD	0.0443969	0.578512	0.0538991	0
TMEM180	HALLMARK_INTERFERON_GAMMA_RESPONSE	IFIT1	0.0539702	0.578512	0.0637405	0
TNFRSF12A	M4.1_T-cells	GAL3ST4	0.056545	0.578512	0.0662414	0
MAFB	M165_enriched in activated dendritic cells (II)	IFIT1	0.0659302	0.578512	0.0756381	0
GPR183	HALLMARK_INTERFERON_GAMMA_RESPONSE	SOD2	0.070478	0.578512	0.0799806	0
DUSP5	HALLMARK_INTERFERON_GAMMA_RESPONSE	SOD2	0.135466	0.578512	0.145726	0
GPR183	M3.4_Interferon Response|HALLMARK_INTERFERON_ALPHA_RESPONSE|HALLMARK_INTERFERON_GAMMA_RESPONSE|Interferon Signaling	UBE2L6	6.78416e-06	0.577778	0.00099972	0
GPR183	M3.4_Interferon Response	SCO2	4.11199e-05	0.577778	0.00190058	0
AKIP1	M127_type I interferon response	PARP9	6.52832e-05	0.577778	0.00231885	0
ACADM	M127_type I interferon response	STAT1	0.00012526	0.577778	0.00276459	0
GPR183	M5.12_Interferon Response	ETV7	0.000144394	0.577778	0.00288359	0
ACADM	M75_antiviral IFN signature	PML	0.000218831	0.577778	0.00316726	0
VAMP4	M165_enriched in activated dendritic cells (II)	PARP9	0.000221777	0.577778	0.00316726	0
PPP1R8	M4.7_Lymphoid Lineage	C12orf29	0.000232979	0.577778	0.00316726	0
PPA2	M5.12_Interferon Response	RBCK1	0.000349451	0.577778	0.00342789	0
UBE2O	M4.15_Cytotoxicity	NMT2	0.000441527	0.577778	0.00365941	0
PPP2CB	M165_enriched in activated dendritic cells (II)	PARP9	0.000565451	0.577778	0.00393364	0
GNA11	M4.7_Lymphoid Lineage	C12orf29	0.000597918	0.577778	0.00399416	0
GPR183	M5.12_Interferon Response|HALLMARK_INTERFERON_ALPHA_RESPONSE|Interferon alpha/beta signaling|Interferon gamma signaling|Interferon Signaling	GBP2	0.000706444	0.577778	0.00435664	0
TNFRSF12A	M4.7_Lymphoid Lineage	CLEC2D	0.000749619	0.577778	0.00441514	0
GNA11	M6.15_T-cells	PKIA	0.000976761	0.577778	0.00488015	0
PALLD	M4.13_Myeloid Lineage	FPR1	0.00109345	0.577778	0.00517504	0
PPP1R16B	M4.7_Lymphoid Lineage	C12orf29	0.00109407	0.577778	0.00517504	0
CCND1	M6.15_T-cells	PKIA	0.00129647	0.577778	0.00561188	0
ACADM	M1.2_Interferon Response	IFI44	0.00141216	0.577778	0.00589735	0
C10orf2	M4.7_Lymphoid Lineage	C12orf29	0.00142432	0.577778	0.0059171	0
CASKIN2	M4.7_Lymphoid Lineage	CLEC2D	0.0014996	0.577778	0.00601383	0
PNRC1	M165_enriched in activated dendritic cells (II)	PARP9	0.00169946	0.577778	0.00646362	0
IL17C	M4.7_Lymphoid Lineage	C12orf29	0.00197099	0.577778	0.00694429	0
C17orf58	M150_innate antiviral response	OAS3	0.00226061	0.577778	0.00741304	0
TNFRSF12A	M4.7_Lymphoid Lineage	PREPL	0.00233557	0.577778	0.00756418	0
INTS12	M169_mitosis (TF motif CCAATNNSNNNGCG)	NUP37	0.00251613	0.577778	0.00787773	0
MIEF1	M4.7_Lymphoid Lineage	C12orf29	0.0028791	0.577778	0.00839385	0
SLC50A1	M5.12_Interferon Response	RBCK1	0.00321015	0.577778	0.00891037	0
MIEF1	M4.7_Lymphoid Lineage	ZNF84	0.00483638	0.577778	0.0110459	0
CENPF	M169_mitosis (TF motif CCAATNNSNNNGCG)	NUP37	0.00490074	0.577778	0.0111024	0
GPR183	M5.12_Interferon Response|HALLMARK_INTERFERON_ALPHA_RESPONSE|HALLMARK_INTERFERON_GAMMA_RESPONSE|Interferon alpha/beta signaling|Interferon Signaling	BST2	0.00528789	0.577778	0.0115836	0
PTRH2	M6.15_T-cells	BCAS4	0.00706197	0.577778	0.0137951	0
SPIDR	M150_innate antiviral response	OASL	0.00721008	0.577778	0.0140342	0
MOB2	M4.7_Lymphoid Lineage	ZNF84	0.00779459	0.577778	0.0148228	0
EIF2AK2	M169_mitosis (TF motif CCAATNNSNNNGCG)	ARMC1	0.00996309	0.577778	0.0173939	0
PTRH2	M7.1_T cell activation (I)|M7.4_T cell activation (III)|M14_T cell differentiation	RASGRP1	0.0113317	0.577778	0.0188082	0
CASP1	HALLMARK_INTERFERON_GAMMA_RESPONSE	CASP4	0.0122781	0.577778	0.0199002	0
PDHX	M5.12_Interferon Response	PHF11	0.0124088	0.577778	0.0200229	0
CYB5B	M150_innate antiviral response	PLSCR1	0.0145348	0.577778	0.0225592	0
KCNIP4	M4.7_Lymphoid Lineage	ZNF84	0.0154361	0.577778	0.0236407	0
IL23A	M5.12_Interferon Response	TRIM25	0.0188151	0.577778	0.0274232	0
CASP1	HALLMARK_INTERFERON_GAMMA_RESPONSE	TRIM21	0.0208694	0.577778	0.029703	0
GPR183	M3.4_Interferon Response|M165_enriched in activated dendritic cells (II)|HALLMARK_INTERFERON_GAMMA_RESPONSE	TNFAIP6	0.0214468	0.577778	0.030225	0
PPP2CB	M75_antiviral IFN signature	DHX58	0.0219451	0.577778	0.0307841	0
EREG	Interferon alpha/beta signaling|Interferon Signaling	OAS2	0.023794	0.577778	0.0327342	0
RHOT1	Interferon Signaling	BST2	0.041026	0.577778	0.0504636	0
LRIG1	M4.7_Lymphoid Lineage	SLC7A6	0.18489	0.577778	0.195728	0
PTRH2	M6.15_T-cells	PKIA	6.00918e-06	0.572727	0.00099972	0
HPS6	M6.15_T-cells	PKIA	1.66956e-05	0.572727	0.00142278	0
INTS12	M4.7_Lymphoid Lineage	ANKRD46	0.000185065	0.572727	0.00306465	0
NR3C2	M4.15_Cytotoxicity	CD6	0.00024498	0.572727	0.00319129	0
SLC50A1	M5.12_Interferon Response	ETV7	0.000394097	0.572727	0.00355512	0
TMEM180	M3.4_Interferon Response|HALLMARK_INTERFERON_GAMMA_RESPONSE	LGALS3BP	0.000590155	0.572727	0.00398354	0
AGPAT4	M3.2_Myeloid Lineage|M16_TLR and inflammatory signaling	DYSF	0.000755232	0.572727	0.00443862	0
PDHX	M5.12_Interferon Response	RBCK1	0.000804243	0.572727	0.00458822	0
ATP1B1	M165_enriched in activated dendritic cells (II)	IFI27	0.00102573	0.572727	0.00505819	0
TMEM180	HALLMARK_INTERFERON_GAMMA_RESPONSE	PSME1	0.001992	0.572727	0.00698223	0
RAB28	M165_enriched in activated dendritic cells (II)	IFI27	0.00262592	0.572727	0.00804595	0
MARCH1	M75_antiviral IFN signature|M165_enriched in activated dendritic cells (II)	SERPING1	0.00286938	0.572727	0.00839385	0
MPP7	HALLMARK_INFLAMMATORY_RESPONSE	SCARF1	0.00306689	0.572727	0.0086814	0
RP2	M150_innate antiviral response	PLSCR1	0.00330839	0.572727	0.00904913	0
MKKS	HALLMARK_INTERFERON_ALPHA_RESPONSE	IFI27	0.00343264	0.572727	0.00920433	0
MKKS	HALLMARK_IL6_JAK_STAT3_SIGNALING	IL15RA	0.00349073	0.572727	0.00926897	0
MTX2	M150_innate antiviral response	OASL	0.00384224	0.572727	0.00971967	0
MPP7	DDX58/IFIH1-mediated induction of interferon-alpha/beta|TRAF6 mediated IRF7 activation	IRF7	0.00393652	0.572727	0.00987164	0
MARCH1	M75_antiviral IFN signature	PML	0.00585213	0.572727	0.012276	0
SENP2	M4.7_Lymphoid Lineage	PREPL	0.00673426	0.572727	0.0133851	0
CTDP1	M169_mitosis (TF motif CCAATNNSNNNGCG)	ACTL6A	0.00756171	0.572727	0.0144809	0
CIRH1A	M6.15_T-cells	ZNF30	0.00925362	0.572727	0.0166236	0
ADAM19	M6.15_T-cells	ZNF30	0.0101037	0.572727	0.0175015	0
PPP2CB	M150_innate antiviral response	OASL	0.0107552	0.572727	0.0182851	0
EML4	M4.7_Lymphoid Lineage	PREPL	0.0110562	0.572727	0.0185312	0
MARCH1	M75_antiviral IFN signature	OAS1	0.0133304	0.572727	0.0211472	0
FAM160B1	M6.15_T-cells	ZNF30	0.0152474	0.572727	0.0234517	0
PDHX	M5.12_Interferon Response	TRAFD1	0.0552027	0.572727	0.064887	0
NLRP3	M4.13_Myeloid Lineage	IL13RA1	0.0568724	0.572727	0.0665626	0
MIEF1	M4.7_Lymphoid Lineage	MTR	0.0989884	0.572727	0.109154	0
AGPAT4	HALLMARK_INFLAMMATORY_RESPONSE	KCNJ2	0.179494	0.572727	0.190163	0
NR3C2	M4.15_Cytotoxicity	DYRK2	0.20172	0.572727	0.21239	0
RIPK2	M3.4_Interferon Response|M165_enriched in activated dendritic cells (II)|HALLMARK_INTERFERON_ALPHA_RESPONSE|Interferon alpha/beta signaling|Interferon Signaling	IFIT2	0.321265	0.572727	0.33085	0
GPR183	HALLMARK_COMPLEMENT	LYN	0.00240092	0.570248	0.00763978	0
MFAP3	M6.15_T-cells	ZNF30	0.00373802	0.570248	0.00958262	0
UBE2D1	HALLMARK_INFLAMMATORY_RESPONSE	IFNGR2	0.00394902	0.570248	0.00988636	0
GPR183	M37.0_immune activation - generic cluster	QPCT	0.00599636	0.570248	0.0124067	0
EREG	M150_innate antiviral response|Interferon Signaling	EIF2AK2	0.0070797	0.570248	0.0138199	0
AGPAT4	M5.12_Interferon Response|HALLMARK_INTERFERON_GAMMA_RESPONSE|Interferon gamma signaling	TRIM25	0.00882569	0.570248	0.0161735	0
JAKMIP3	M4.7_Lymphoid Lineage	ZZZ3	0.00961074	0.570248	0.0170356	0
RNF13	M150_innate antiviral response	EIF2AK2	0.0108779	0.570248	0.0184003	0
NLRP3	M3.4_Interferon Response	DHX58	0.013743	0.570248	0.0216505	0
MPP7	HALLMARK_INFLAMMATORY_RESPONSE	GCH1	0.0267755	0.570248	0.03581	0
TMEM180	M3.4_Interferon Response	DHX58	0.0365173	0.570248	0.0457011	0
DUSP5	M165_enriched in activated dendritic cells (II)	HERC5	0.0601542	0.570248	0.0698937	0
TNF	M3.4_Interferon Response|M165_enriched in activated dendritic cells (II)	PARP9	0.000108237	0.566667	0.00270258	0
APOBEC3G	M169_mitosis (TF motif CCAATNNSNNNGCG)	NUP37	0.000175025	0.566667	0.00306465	0
MFAP3	M4.7_Lymphoid Lineage	SLAIN1	0.000190931	0.566667	0.00306465	0
DUSP16	M4.7_Lymphoid Lineage	C12orf29	0.000205301	0.566667	0.00316726	0
GPR183	M4.13_cell junction (GO)	TNS3	0.000213568	0.566667	0.00316726	0
RIPK2	M3.4_Interferon Response|HALLMARK_INTERFERON_ALPHA_RESPONSE|Interferon Signaling	GBP4	0.000223662	0.566667	0.00316726	0
PTRH2	M4.7_Lymphoid Lineage	MTR	0.000253798	0.566667	0.00319129	0
UBE2O	M7.4_T cell activation (III)	LEF1	0.000287375	0.566667	0.00325616	0
PTRH2	M4.7_Lymphoid Lineage	CLEC2D	0.00033554	0.566667	0.00336783	0
MLLT4	M4.7_Lymphoid Lineage	SLC39A10	0.000380165	0.566667	0.00352623	0
PPP1R8	M4.7_Lymphoid Lineage	SLC39A10	0.000452924	0.566667	0.00369377	0
GPR183	M3.4_Interferon Response|HALLMARK_INTERFERON_ALPHA_RESPONSE|HALLMARK_INTERFERON_GAMMA_RESPONSE	WARS	0.000523784	0.566667	0.00385002	0
GPR183	HALLMARK_INTERFERON_GAMMA_RESPONSE	TOR1B	0.000549446	0.566667	0.00388171	0
TMEM180	M3.4_Interferon Response	SCO2	0.000595936	0.566667	0.00399416	0
LRRFIP2	M5.12_Interferon Response	SP110	0.000767454	0.566667	0.00448147	0
TNF	M165_enriched in activated dendritic cells (II)|Interferon Signaling	IFIT3	0.000831886	0.566667	0.00460783	0
PPP1R16B	M4.7_Lymphoid Lineage	SLC39A10	0.000904099	0.566667	0.0047413	0
TNFRSF12A	M4.1_T-cells	BACH2	0.00112043	0.566667	0.00520512	0
ELK4	M4.7_Lymphoid Lineage	SLC39A10	0.00114603	0.566667	0.00525346	0
DUSP16	M4.7_Lymphoid Lineage	PREPL	0.00129365	0.566667	0.00560855	0
GPR183	M3.4_Interferon Response|HALLMARK_INTERFERON_GAMMA_RESPONSE|Interferon gamma signaling|Interferon Signaling	MT2A	0.00163769	0.566667	0.00631682	0
TMEM180	M3.4_Interferon Response	SEPT4	0.00177295	0.566667	0.00659919	0
PALLD	M4.13_Myeloid Lineage	NCF4	0.00178178	0.566667	0.00660699	0
ZNF415	M5.15_Neutrophils	CEACAM8	0.0018105	0.566667	0.00667192	0
MFAP3	M4.7_Lymphoid Lineage	CBLB	0.00205365	0.566667	0.00700716	0
CCND1	M6.15_T-cells	ATF7IP2	0.00225755	0.566667	0.00741304	0
CD83	M165_enriched in activated dendritic cells (II)	PARP9	0.00280926	0.566667	0.00836094	0
SC5D	M213_"regulation of transcription, transcription factors"	CLK1	0.00290023	0.566667	0.00840481	0
MKKS	HALLMARK_IL6_JAK_STAT3_SIGNALING|Interferon Signaling	STAT1	0.00291597	0.566667	0.00842356	0
EREG	M165_enriched in activated dendritic cells (II)	LAMP3	0.00302545	0.566667	0.00862243	0
DUSP16	M4.1_T-cells	FAM102A	0.00303174	0.566667	0.00862243	0
NPL	M150_innate antiviral response	OAS3	0.00320074	0.566667	0.00891037	0
GPR183	M4.13_cell junction (GO)	CTNNA1	0.00332931	0.566667	0.00907903	0
DUSP5	HALLMARK_INTERFERON_GAMMA_RESPONSE	EPSTI1	0.00366954	0.566667	0.0095212	0
PPP1R16B	M4.7_Lymphoid Lineage	CBLB	0.00367983	0.566667	0.00952282	0
TBXAS1	M4.13_cell junction (GO)	TNS3	0.00389125	0.566667	0.0098345	0
TNF	M5.12_Interferon Response	TRAFD1	0.00390981	0.566667	0.00984164	0
CASKIN2	M4.7_Lymphoid Lineage	ZZZ3	0.00415292	0.566667	0.0101912	0
IL17C	M4.7_Lymphoid Lineage	CBLB	0.00415569	0.566667	0.0101912	0
TNPO1	M4.7_Lymphoid Lineage	SLC39A10	0.00429352	0.566667	0.0104167	0
TNF	M11.0_enriched in monocytes (II)|Neutrophil degranulation	TYROBP	0.00434752	0.566667	0.0105106	0
MAFB	M165_enriched in activated dendritic cells (II)	PARP9	0.00452692	0.566667	0.0107007	0
SMIM14	HALLMARK_INTERFERON_ALPHA_RESPONSE	EPSTI1	0.00468329	0.566667	0.0108785	0
SLC50A1	M5.12_Interferon Response	SP100	0.0050024	0.566667	0.0112172	0
ELK4	M4.7_Lymphoid Lineage	ZMYND11	0.0051736	0.566667	0.0114331	0
LRIG1	M4.7_Lymphoid Lineage	WWP1	0.00518598	0.566667	0.0114512	0
IL17C	M4.7_Lymphoid Lineage	ZNF84	0.00520777	0.566667	0.0114745	0
ADAM19	M6.15_T-cells	ATF7IP2	0.00561063	0.566667	0.0119919	0
CCND1	M4.7_Lymphoid Lineage	CBLB	0.00565186	0.566667	0.0120317	0
EREG	M68_RIG-1 like receptor signaling|Interferon alpha/beta signaling|Interferon Signaling	ISG15	0.00600178	0.566667	0.0124083	0
MFAP3	M6.15_T-cells	ATF7IP2	0.00622579	0.566667	0.01267	0
AGPAT4	HALLMARK_INTERFERON_GAMMA_RESPONSE	LY6E	0.00714365	0.566667	0.0139248	0
DFFB	M150_innate antiviral response	OAS3	0.00742502	0.566667	0.0142894	0
PTRH2	M6.15_T-cells	SIDT1	0.00834909	0.566667	0.0155519	0
NLRP3	M3.4_Interferon Response|HALLMARK_INTERFERON_GAMMA_RESPONSE|Interferon Signaling	STAT1	0.00876019	0.566667	0.0160869	0
VAMP4	M165_enriched in activated dendritic cells (II)	IFIT1	0.00886219	0.566667	0.0161923	0
MAFB	HALLMARK_IL6_JAK_STAT3_SIGNALING	MYD88	0.00887102	0.566667	0.0161923	0
PNRC1	M165_enriched in activated dendritic cells (II)	RSAD2	0.00902104	0.566667	0.0163277	0
EREG	Interferon alpha/beta signaling|Interferon Signaling	STAT1	0.00921062	0.566667	0.0165901	0
RIPK2	M3.4_Interferon Response|M150_innate antiviral response|HALLMARK_INTERFERON_ALPHA_RESPONSE|HALLMARK_INFLAMMATORY_RESPONSE|Interferon Signaling	EIF2AK2	0.00948472	0.566667	0.016872	0
PPP1R16B	M4.7_Lymphoid Lineage	PREPL	0.00978889	0.566667	0.0172045	0
EREG	M165_enriched in activated dendritic cells (II)	TNFAIP6	0.0100715	0.566667	0.0174936	0
TMEM180	HALLMARK_INTERFERON_GAMMA_RESPONSE	IFIT3	0.0103749	0.566667	0.0178052	0
IL23A	M5.12_Interferon Response	BST2	0.0104043	0.566667	0.0178443	0
MKKS	HALLMARK_INTERFERON_ALPHA_RESPONSE|Interferon Signaling	ISG15	0.0104273	0.566667	0.0178502	0
LRRFIP2	M5.12_Interferon Response	TRIM25	0.0106578	0.566667	0.0181536	0
AGPAT4	M5.12_Interferon Response	TCN2	0.0108386	0.566667	0.0183811	0
TNF	M3.4_Interferon Response	PLSCR1	0.0117871	0.566667	0.0194318	0
ARF4	M4.7_Lymphoid Lineage	ZNF84	0.0155183	0.566667	0.0237477	0
EREG	M68_RIG-1 like receptor signaling|Interferon Signaling	TRIM25	0.0157615	0.566667	0.0239987	0
CD83	M165_enriched in activated dendritic cells (II)	RSAD2	0.016233	0.566667	0.0245793	0
MLLT4	M4.7_Lymphoid Lineage	PREPL	0.0168389	0.566667	0.0252359	0
TNFSF13B	M75_antiviral IFN signature	OAS3	0.0172304	0.566667	0.0256341	0
DUSP5	HALLMARK_INTERFERON_GAMMA_RESPONSE	MYD88	0.0181643	0.566667	0.0266742	0
GPR183	HALLMARK_INTERFERON_ALPHA_RESPONSE|HALLMARK_INTERFERON_GAMMA_RESPONSE	CD74	0.019518	0.566667	0.0282214	0
CD83	M165_enriched in activated dendritic cells (II)	SIGLEC1	0.0196807	0.566667	0.0283814	0
RIPK2	M150_innate antiviral response|M165_enriched in activated dendritic cells (II)|Interferon alpha/beta signaling|Interferon Signaling	IFIT1	0.020492	0.566667	0.0292536	0
MKKS	HALLMARK_INTERFERON_ALPHA_RESPONSE	SAMD9L	0.0220047	0.566667	0.0308518	0
MARS	M6.15_T-cells	BCAS4	0.0234671	0.566667	0.0324024	0
PNRC1	M165_enriched in activated dendritic cells (II)	SIGLEC1	0.0241546	0.566667	0.0331002	0
GPR183	M3.4_Interferon Response|M165_enriched in activated dendritic cells (II)	CCL8	0.0252502	0.566667	0.0341554	0
AGPAT4	HALLMARK_INTERFERON_GAMMA_RESPONSE	SAMD9L	0.0252732	0.566667	0.034165	0
AGPAT4	HALLMARK_INTERFERON_GAMMA_RESPONSE	IFI44L	0.0263416	0.566667	0.0353686	0
HEATR5A	M165_enriched in activated dendritic cells (II)	IFIT1	0.0273239	0.566667	0.0364235	0
RIPK2	HALLMARK_INFLAMMATORY_RESPONSE	IFNGR2	0.0273277	0.566667	0.0364235	0
UBE2O	M4.15_Cytotoxicity|M7.4_T cell activation (III)	RASGRP1	0.0273572	0.566667	0.036445	0
RIPK2	HALLMARK_INTERFERON_ALPHA_RESPONSE|Interferon Signaling	TRIM25	0.0283737	0.566667	0.0374879	0
MAFB	M165_enriched in activated dendritic cells (II)	LAMP3	0.0285313	0.566667	0.0376232	0
NLRP3	M3.4_Interferon Response|HALLMARK_INTERFERON_GAMMA_RESPONSE|Interferon Signaling	OAS2	0.0291165	0.566667	0.0382286	0
HPS6	M4.1_T-cells	NELL2	0.0301447	0.566667	0.0392948	0
ELK4	M4.7_Lymphoid Lineage	CBLB	0.0314428	0.566667	0.0406486	0
LRRFIP2	M5.12_Interferon Response	TRAFD1	0.0327084	0.566667	0.0420141	0
UBE2D1	HALLMARK_INFLAMMATORY_RESPONSE	TNFAIP6	0.0329555	0.566667	0.0422011	0
DUSP5	M165_enriched in activated dendritic cells (II)	SIGLEC1	0.0331973	0.566667	0.0423979	0
RIPK2	Interferon Signaling	PRKCD	0.0343929	0.566667	0.0436839	0
RIPK2	HALLMARK_INTERFERON_ALPHA_RESPONSE	TRAFD1	0.0345274	0.566667	0.0438168	0
TNPO1	M4.7_Lymphoid Lineage	CBLB	0.0349033	0.566667	0.0441063	0
ELK4	M4.7_Lymphoid Lineage	ZZZ3	0.0362707	0.566667	0.0454703	0
DUSP5	HALLMARK_INTERFERON_GAMMA_RESPONSE	GCH1	0.0423595	0.566667	0.0518002	0
SMIM14	HALLMARK_INTERFERON_ALPHA_RESPONSE	DHX58	0.0451729	0.566667	0.054701	0
MKKS	HALLMARK_INTERFERON_ALPHA_RESPONSE	CD74	0.0459877	0.566667	0.0556135	0
TMEM180	M3.4_Interferon Response|HALLMARK_INTERFERON_GAMMA_RESPONSE	HERC6	0.0464128	0.566667	0.0559389	0
TNF	M3.4_Interferon Response	IFIT5	0.0484712	0.566667	0.0580951	0
IL23A	M5.12_Interferon Response	NBN	0.0490591	0.566667	0.0586773	0
TMEM180	HALLMARK_INTERFERON_GAMMA_RESPONSE	BST2	0.0512373	0.566667	0.0609616	0
NLRP3	M150_innate antiviral response|Interferon Signaling	OAS1	0.0519827	0.566667	0.0617408	0
PDHX	DDX58/IFIH1-mediated induction of interferon-alpha/beta|TRAF6 mediated IRF7 activation	IFIH1	0.0527963	0.566667	0.0625981	0
ELK4	M4.7_Lymphoid Lineage	SLC7A6	0.0530917	0.566667	0.0628663	0
CYB5B	M165_enriched in activated dendritic cells (II)	TNFAIP6	0.0576658	0.566667	0.0673756	0
DUSP5	HALLMARK_INTERFERON_GAMMA_RESPONSE	PLSCR1	0.0615643	0.566667	0.0713194	0
TNF	Neutrophil degranulation	CYBA	0.06433	0.566667	0.073989	0
YIPF5	M213_"regulation of transcription, transcription factors"	BTAF1	0.0668172	0.566667	0.0765913	0
UBE2D1	HALLMARK_INFLAMMATORY_RESPONSE	GCH1	0.0670716	0.566667	0.0767811	0
AGPAT4	S5_DC surface signature|HALLMARK_INFLAMMATORY_RESPONSE	CCRL2	0.0699934	0.566667	0.0795631	0
TNF	M5.12_Interferon Response	NBN	0.0702323	0.566667	0.0797351	0
PPA2	M5.12_Interferon Response	NBN	0.0836467	0.566667	0.0934472	0
CASP1	M165_enriched in activated dendritic cells (II)|HALLMARK_INTERFERON_GAMMA_RESPONSE	IFIT1	0.0855401	0.566667	0.0954061	0
GGCT	M165_enriched in activated dendritic cells (II)	TNFAIP6	0.0873242	0.566667	0.0971972	0
SMIM14	HALLMARK_INTERFERON_ALPHA_RESPONSE	TRAFD1	0.100333	0.566667	0.110549	0
TNF	M11.0_enriched in monocytes (II)	P2RY13	0.236595	0.566667	0.247201	0
PPA2	M5.12_Interferon Response	ZNFX1	4.85662e-05	0.563636	0.0020624	0
PPA2	M5.12_Interferon Response	ETV7	0.000192025	0.563636	0.00306465	0
LRIG1	M4.7_Lymphoid Lineage	LANCL1	0.000493538	0.563636	0.00375944	0
NLRP3	M16_TLR and inflammatory signaling	DYSF	0.000578707	0.563636	0.0039675	0
ATP1B1	M150_innate antiviral response	OAS3	0.000830683	0.563636	0.00460783	0
ACADM	M1.2_Interferon Response	LY6E	0.00156874	0.563636	0.00618715	0
RHOT1	Innate Immune System|Neutrophil degranulation	GRN	0.00174033	0.563636	0.00654603	0
INTS12	M4.7_Lymphoid Lineage	PREPL	0.00189383	0.563636	0.00678643	0
SENP2	M4.7_Lymphoid Lineage	ANKRD46	0.00265044	0.563636	0.00810287	0
PDHX	TRAF6 mediated IRF7 activation	IRF1	0.00319748	0.563636	0.00891037	0
MKKS	M75_antiviral IFN signature	SERPING1	0.00330508	0.563636	0.00904913	0
PMPCA	M4.7_Lymphoid Lineage	ZNF84	0.0035545	0.563636	0.00937439	0
ACADM	M1.2_Interferon Response|M150_innate antiviral response	OASL	0.00445627	0.563636	0.0106133	0
ACADM	M127_type I interferon response|M150_innate antiviral response	PLSCR1	0.00501299	0.563636	0.0112237	0
MARCH1	M75_antiviral IFN signature	IRF7	0.00515301	0.563636	0.0113968	0
UBE2D1	HALLMARK_INFLAMMATORY_RESPONSE	IL15RA	0.0061213	0.563636	0.0125394	0
GPR183	HALLMARK_INTERFERON_ALPHA_RESPONSE|HALLMARK_INTERFERON_GAMMA_RESPONSE	BATF2	0.00853248	0.563636	0.0157895	0
CTDP1	M169_mitosis (TF motif CCAATNNSNNNGCG)	ARMC1	0.0119292	0.563636	0.019597	0
KCTD3	M150_innate antiviral response	OASL	0.0120206	0.563636	0.0196525	0
SMIM14	HALLMARK_INTERFERON_ALPHA_RESPONSE	LY6E	0.0128157	0.563636	0.0204496	0
GIN1	M1.2_Interferon Response	OASL	0.0149732	0.563636	0.0231604	0
C10orf2	M4.7_Lymphoid Lineage	CBLB	0.0154043	0.563636	0.0236256	0
TMEM87A	M4.7_Lymphoid Lineage	PREPL	0.0162719	0.563636	0.0246245	0
MARCH1	M75_antiviral IFN signature	DHX58	0.019374	0.563636	0.0280429	0
PMPCA	M4.7_Lymphoid Lineage	PREPL	0.0221677	0.563636	0.0310166	0
VAMP4	M165_enriched in activated dendritic cells (II)	CCL8	0.0225874	0.563636	0.0314746	0
CASP1	HALLMARK_INTERFERON_GAMMA_RESPONSE	OAS3	0.0237054	0.563636	0.0326325	0
DUSP5	HALLMARK_INTERFERON_GAMMA_RESPONSE	MT2A	0.0249709	0.563636	0.033898	0
RHOT1	Interferon Signaling	OASL	0.0306946	0.563636	0.0398781	0
TMEM180	HALLMARK_INTERFERON_GAMMA_RESPONSE	PSMB8	0.0551044	0.563636	0.0648273	0
MUT	M4.7_Lymphoid Lineage	MTR	0.0565736	0.563636	0.0662414	0
PPP2CB	M165_enriched in activated dendritic cells (II)	TNFAIP6	0.0577526	0.563636	0.0674481	0
AGPAT4	HALLMARK_INTERFERON_GAMMA_RESPONSE	CD40	0.0714964	0.563636	0.0808672	0
MAFB	M165_enriched in activated dendritic cells (II)	CCL8	0.0794105	0.563636	0.0892631	0
TNFSF13B	M75_antiviral IFN signature	DDX58	0.0806646	0.563636	0.0905236	0
TMEM180	M3.4_Interferon Response	CCL8	0.093774	0.563636	0.103783	0
CASP1	M165_enriched in activated dendritic cells (II)|HALLMARK_INTERFERON_GAMMA_RESPONSE	TNFAIP6	0.145539	0.563636	0.15607	0
NLRP3	HALLMARK_INFLAMMATORY_RESPONSE	KCNJ2	0.230124	0.563636	0.240624	0
PNRC1	M165_enriched in activated dendritic cells (II)	IFIT2	0.243367	0.563636	0.253694	0
AGPAT4	HALLMARK_INTERFERON_GAMMA_RESPONSE	LCP2	0.000798601	0.561983	0.00456558	0
DUSP16	M4.1_T-cells	SH3YL1	0.00124531	0.561983	0.00549704	0
YIPF5	M213_"regulation of transcription, transcription factors"	CLK4	0.00127602	0.561983	0.00559438	0
MPP7	HALLMARK_INFLAMMATORY_RESPONSE	EIF2AK2	0.00253886	0.561983	0.00790351	0
MKKS	HALLMARK_IL6_JAK_STAT3_SIGNALING|HALLMARK_INTERFERON_ALPHA_RESPONSE|Interferon Signaling	STAT2	0.00470539	0.561983	0.0109112	0
EML4	M4.7_Lymphoid Lineage	C12orf29	0.00522929	0.561983	0.0115002	0
TNFRSF12A	M6.15_T-cells	CLYBL	0.0122816	0.561983	0.0199002	0
TMEM180	HALLMARK_INTERFERON_GAMMA_RESPONSE	CMPK2	0.0172235	0.561983	0.0256341	0
VAMP4	M165_enriched in activated dendritic cells (II)	HERC5	0.0201813	0.561983	0.0289351	0
AGPAT4	M4.13_Myeloid Lineage|HALLMARK_INFLAMMATORY_RESPONSE	MXD1	0.0205	0.561983	0.0292536	0
KDM7A	M4.7_Lymphoid Lineage	MTR	0.027487	0.561983	0.0365287	0
EML4	M4.7_Lymphoid Lineage	ZZZ3	0.0309199	0.561983	0.0401518	0
TMEM180	M3.4_Interferon Response|HALLMARK_INTERFERON_GAMMA_RESPONSE	PARP12	0.031264	0.561983	0.040488	0
CASP1	HALLMARK_INTERFERON_GAMMA_RESPONSE	PARP12	0.0326633	0.561983	0.0419759	0
PNRC1	M165_enriched in activated dendritic cells (II)	HERC5	0.0346115	0.561983	0.0438168	0
SMIM14	HALLMARK_INTERFERON_ALPHA_RESPONSE|Interferon Signaling	PSMB8	0.0359551	0.561983	0.0451633	0
SLC7A7	M4.13_cell junction (GO)	CTNNA1	0.064909	0.561983	0.074592	0
LRIG1	M4.7_Lymphoid Lineage	ZZZ3	0.0670955	0.561983	0.0767811	0
NLRP3	HALLMARK_INTERFERON_GAMMA_RESPONSE	TRAFD1	0.0677237	0.561983	0.0773377	0
AGPAT4	HALLMARK_INTERFERON_GAMMA_RESPONSE	SOD2	0.0711867	0.561983	0.0806172	0
PTEN	M4.13_Myeloid Lineage	MXD1	0.0762518	0.561983	0.0858895	0
NLRP3	HALLMARK_INTERFERON_GAMMA_RESPONSE	CASP1	0.175725	0.561983	0.186315	0
MLLT4	M4.7_Lymphoid Lineage	TTC3	0.226268	0.561983	0.236774	0
SLC50A1	M5.12_Interferon Response	CASP1	0.452134	0.561983	0.460751	0
MARCH3	M47.1_enriched in B cells (II)	BCL11A	7.82875e-05	0.555556	0.00251165	0
HPS6	M4.7_Lymphoid Lineage	C12orf29	0.000120318	0.555556	0.00272673	0
DUSP5	HALLMARK_INTERFERON_GAMMA_RESPONSE	UBE2L6	0.000147545	0.555556	0.00288359	0
PPA2	M5.12_Interferon Response	SP110	0.000387043	0.555556	0.00352999	0
PTEN	M4.13_Myeloid Lineage	GAB2	0.000434329	0.555556	0.00363906	0
LRRFIP2	M5.12_Interferon Response	ETV7	0.000589641	0.555556	0.00398354	0
MUT	M4.7_Lymphoid Lineage	C12orf29	0.00097669	0.555556	0.00488015	0
LRRFIP2	M4.13_Myeloid Lineage	GAB2	0.00124777	0.555556	0.00549704	0
CASKIN2	M6.15_T-cells	PKIA	0.00136247	0.555556	0.00576041	0
PPP1R8	M4.7_Lymphoid Lineage	ZNF84	0.00202519	0.555556	0.00700716	0
GPR183	M3.4_Interferon Response|HALLMARK_INTERFERON_GAMMA_RESPONSE	TNFSF10	0.0029127	0.555556	0.00842305	0
CCND1	M4.7_Lymphoid Lineage	ZNF84	0.00293915	0.555556	0.00844581	0
ELK4	M4.7_Lymphoid Lineage	C12orf29	0.00435911	0.555556	0.0105197	0
SMIM14	HALLMARK_INTERFERON_ALPHA_RESPONSE|Interferon Signaling	GBP4	0.00521318	0.555556	0.0114745	0
CENPF	M169_mitosis (TF motif CCAATNNSNNNGCG)	NIF3L1	0.0053028	0.555556	0.0115836	0
UBE2D1	HALLMARK_INFLAMMATORY_RESPONSE	SCARF1	0.00547689	0.555556	0.0118442	0
MIEF1	M4.7_Lymphoid Lineage	CLEC2D	0.00640966	0.555556	0.0129439	0
DDHD1	M4.7_Lymphoid Lineage	ZNF84	0.00806759	0.555556	0.0152041	0
DUSP5	HALLMARK_INTERFERON_GAMMA_RESPONSE	DDX58	0.00872539	0.555556	0.0160338	0
GPR183	M3.4_Interferon Response|Interferon gamma signaling|Interferon Signaling	GBP1	0.00889831	0.555556	0.0162312	0
GPR183	Toll-Like Receptors Cascades	TLR4	0.012052	0.555556	0.019692	0
HEATR5A	M165_enriched in activated dendritic cells (II)	SIGLEC1	0.0127116	0.555556	0.0203321	0
CYB5B	M165_enriched in activated dendritic cells (II)	SIGLEC1	0.0135507	0.555556	0.0214592	0
PAG1	M4.7_Lymphoid Lineage	SLC7A6	0.0141005	0.555556	0.0220973	0
CASP1	HALLMARK_INTERFERON_GAMMA_RESPONSE	TNFSF10	0.0207505	0.555556	0.0295646	0
PPP2CB	M165_enriched in activated dendritic cells (II)	SIGLEC1	0.0216604	0.555556	0.0304317	0
DUSP5	HALLMARK_INTERFERON_GAMMA_RESPONSE	SLC25A28	0.0243534	0.555556	0.0333225	0
SENP2	M4.7_Lymphoid Lineage	ZNF84	0.0331877	0.555556	0.0423979	0
PDHX	M5.12_Interferon Response	TDRD7	0.0334265	0.555556	0.0426153	0
EREG	M150_innate antiviral response|Interferon alpha/beta signaling|Interferon Signaling	OAS1	0.0362829	0.555556	0.0454703	0
RNF13	M150_innate antiviral response	PLSCR1	0.043254	0.555556	0.0527049	0
TMEM87A	M4.7_Lymphoid Lineage	ZNF84	0.05048	0.555556	0.0601657	0
PRKAB1	M7.4_T cell activation (III)	RASGRP1	0.0529047	0.555556	0.0626721	0
LRRFIP2	M5.12_Interferon Response	TDRD7	0.0585197	0.555556	0.0681688	0
MAFB	M165_enriched in activated dendritic cells (II)	TNFAIP6	0.0686096	0.555556	0.0782184	0
SMIM14	M165_enriched in activated dendritic cells (II)	TNFAIP6	0.114424	0.555556	0.124515	0
TMEM180	HALLMARK_INTERFERON_GAMMA_RESPONSE	TDRD7	0.237707	0.555556	0.248267	0
SMIM14	HALLMARK_INTERFERON_ALPHA_RESPONSE	CASP1	0.516708	0.555556	0.523815	0
PAG1	M4.7_Lymphoid Lineage	LANCL1	9.7797e-05	0.554545	0.00264052	0
PTRH2	M6.15_T-cells	ZNF30	0.000404045	0.554545	0.00355512	0
GPR183	HALLMARK_INTERFERON_GAMMA_RESPONSE	VAMP5	0.00047398	0.554545	0.00371204	0
C10orf2	M4.7_Lymphoid Lineage	ANKRD46	0.000503707	0.554545	0.00377863	0
PDHX	M5.12_Interferon Response	ETV7	0.000579049	0.554545	0.0039675	0
CEP104	Innate Immune System	GRN	0.00145362	0.554545	0.00594298	0
SLC22A15	M150_innate antiviral response	PLSCR1	0.00148748	0.554545	0.00600742	0
NLRP3	M3.4_Interferon Response|HALLMARK_INTERFERON_GAMMA_RESPONSE|Interferon Signaling	IFI35	0.00183905	0.554545	0.00668986	0
PRKAB1	M6.15_T-cells	ZNF30	0.00187553	0.554545	0.00675953	0
NR3C2	M4.15_Cytotoxicity	LY9	0.00230229	0.554545	0.007501	0
SLC22A15	M150_innate antiviral response	OASL	0.0023262	0.554545	0.00754286	0
AGPAT4	HALLMARK_INTERFERON_GAMMA_RESPONSE	VAMP5	0.00250956	0.554545	0.00787176	0
MPP7	HALLMARK_IL6_JAK_STAT3_SIGNALING|HALLMARK_INFLAMMATORY_RESPONSE	IL15RA	0.00272873	0.554545	0.00823721	0
AKIP1	M150_innate antiviral response	OASL	0.00292152	0.554545	0.00842733	0
PPP2CB	M165_enriched in activated dendritic cells (II)	IFI27	0.00472149	0.554545	0.010932	0
HPS6	M4.1_T-cells	BACH2	0.0048526	0.554545	0.0110552	0
GGCT	M165_enriched in activated dendritic cells (II)	IFI27	0.00495753	0.554545	0.0111642	0
ARF4	M4.7_Lymphoid Lineage	CLEC2D	0.00540513	0.554545	0.0117355	0
DRAM2	M150_innate antiviral response	OAS3	0.00593337	0.554545	0.0123325	0
DUSP5	HALLMARK_INTERFERON_GAMMA_RESPONSE	PSME1	0.00674321	0.554545	0.0133931	0
ZNF366	M150_innate antiviral response	OASL	0.00809254	0.554545	0.0152355	0
EREG	Interferon Signaling	MT2A	0.0102033	0.554545	0.0176215	0
FAM208A	S5_DC surface signature	CXCL16	0.0136675	0.554545	0.0215618	0
PTRH2	M14_T cell differentiation	LRRN3	0.0168425	0.554545	0.0252359	0
PPA2	M5.12_Interferon Response	IFI16	0.0184769	0.554545	0.026988	0
DUSP5	HALLMARK_INTERFERON_GAMMA_RESPONSE	BATF2	0.0191149	0.554545	0.0277711	0
RNF13	M150_innate antiviral response	OASL	0.0214127	0.554545	0.0302081	0
PTRH2	M14_T cell differentiation	BCL11B	0.0314531	0.554545	0.0406486	0
TMEM180	HALLMARK_INTERFERON_GAMMA_RESPONSE	TNFAIP2	0.0437781	0.554545	0.0532484	0
CHCHD3	M150_innate antiviral response	PLSCR1	0.0665131	0.554545	0.0762747	0
GPR183	M37.0_immune activation - generic cluster	NLRC4	0.0890457	0.554545	0.0989921	0
SMIM14	HALLMARK_INTERFERON_ALPHA_RESPONSE	PLSCR1	0.0989081	0.554545	0.109111	0
GPR183	M3.4_Interferon Response|M165_enriched in activated dendritic cells (II)|HALLMARK_INTERFERON_ALPHA_RESPONSE|HALLMARK_INTERFERON_GAMMA_RESPONSE|Interferon alpha/beta signaling|Interferon Signaling	IFIT2	0.131967	0.554545	0.142412	0
TMEM180	M3.4_Interferon Response|HALLMARK_INTERFERON_GAMMA_RESPONSE	TNFAIP6	0.136277	0.554545	0.146483	0
MARCH3	M4.10_B-cells|M47.0_enriched in B cells (I)	FAM129C	0.00120839	0.553719	0.00535818	0
AGPAT4	Innate Immune System	GNS	0.00327848	0.553719	0.00903073	0
MARCH3	M4.10_B-cells	FCER2	0.00335178	0.553719	0.00909863	0
KDM7A	M4.7_Lymphoid Lineage	SLC7A6	0.00475803	0.553719	0.0109773	0
NLRP3	HALLMARK_INFLAMMATORY_RESPONSE	IFNGR2	0.00480198	0.553719	0.0109999	0
TNFRSF12A	M7.4_T cell activation (III)	PRKCQ	0.00585153	0.553719	0.012276	0
CHCHD3	M150_innate antiviral response	EIF2AK2	0.00977872	0.553719	0.0172042	0
PAG1	M4.7_Lymphoid Lineage	ZZZ3	0.0130523	0.553719	0.0207785	0
RHOT1	Interferon Signaling	DDX58	0.0138854	0.553719	0.0218245	0
DUSP16	M4.1_T-cells	IL7R	0.0153036	0.553719	0.0234985	0
DDHD1	M4.7_Lymphoid Lineage	TTC3	0.0183444	0.553719	0.0268519	0
MPP7	S5_DC surface signature	CXCL16	0.0201106	0.553719	0.0288792	0
RHOT1	M4.13_cell junction (GO)|Innate Immune System|Interferon Signaling|Neutrophil degranulation	PRKCD	0.0233421	0.553719	0.0323055	0
NLRP3	M165_enriched in activated dendritic cells (II)	PRRG4	0.0247953	0.553719	0.0337723	0
MARCH1	M165_enriched in activated dendritic cells (II)	PRRG4	0.0352079	0.553719	0.0444115	0
MIEF1	M4.7_Lymphoid Lineage	TTC3	0.0358738	0.553719	0.045082	0
EREG	M165_enriched in activated dendritic cells (II)|Interferon Signaling	HERC5	0.0396102	0.553719	0.0489873	0
SMIM14	HALLMARK_INTERFERON_ALPHA_RESPONSE|Interferon Signaling	ADAR	0.0479196	0.553719	0.0575415	0
GPR183	DDX58/IFIH1-mediated induction of interferon-alpha/beta|TRAF6 mediated IRF7 activation	TANK	0.0722233	0.553719	0.0816217	0
CD83	M165_enriched in activated dendritic cells (II)	HERC5	0.0784677	0.553719	0.0882762	0
GUF1	M6.15_T-cells	SIDT1	0.151931	0.553719	0.16254	0
TNF	M3.4_Interferon Response	PARP14	4.3632e-05	0.55	0.00195748	0
DUSP16	M4.7_Lymphoid Lineage	SLC39A10	0.000130121	0.55	0.00278839	0
RIPK2	M3.4_Interferon Response|HALLMARK_INTERFERON_ALPHA_RESPONSE	PARP14	0.000336103	0.55	0.00336783	0
PTRH2	M4.3_Protein Synthesis	RPL36	0.000642385	0.55	0.00411217	0
FAM160B1	M6.15_T-cells	PKIA	0.000748406	0.55	0.00441514	0
AGPAT4	HALLMARK_INTERFERON_GAMMA_RESPONSE	TOR1B	0.00084833	0.55	0.00462679	0
RIPK2	M165_enriched in activated dendritic cells (II)|HALLMARK_INTERFERON_ALPHA_RESPONSE	LAMP3	0.00137656	0.55	0.00578408	0
RIPK2	M165_enriched in activated dendritic cells (II)|HALLMARK_INTERFERON_ALPHA_RESPONSE|Interferon alpha/beta signaling|Interferon Signaling	IFIT3	0.00196064	0.55	0.00692685	0
CASP1	HALLMARK_INTERFERON_GAMMA_RESPONSE	PARP14	0.00215368	0.55	0.00721509	0
HPS6	M4.1_T-cells	STMN3	0.00227225	0.55	0.0074337	0
DUSP5	HALLMARK_INTERFERON_GAMMA_RESPONSE	VAMP5	0.00258426	0.55	0.00796304	0
LRIG1	M4.7_Lymphoid Lineage	SLAIN1	0.00282544	0.55	0.00837497	0
CASKIN2	M6.15_T-cells	ATF7IP2	0.00287852	0.55	0.00839385	0
TMEM206	M150_innate antiviral response	OAS3	0.00316662	0.55	0.00890245	0
AGPAT4	M165_enriched in activated dendritic cells (II)	LAMP3	0.00337064	0.55	0.00912784	0
NR1H3	M150_innate antiviral response	OAS3	0.00344514	0.55	0.00921263	0
NPL	M150_innate antiviral response	SP100	0.00438374	0.55	0.0105511	0
TNF	Interferon Signaling	OAS1	0.00473039	0.55	0.010932	0
SPIDR	M150_innate antiviral response	OAS3	0.00476569	0.55	0.0109798	0
NLRP3	M3.4_Interferon Response|Interferon Signaling	GBP5	0.00480818	0.55	0.0109999	0
TNF	M165_enriched in activated dendritic cells (II)|Interferon Signaling	IFIT1	0.00496185	0.55	0.0111642	0
EREG	Interferon Signaling	GBP5	0.00633513	0.55	0.0128445	0
HPS6	M4.1_T-cells	IL7R	0.00691176	0.55	0.0136089	0
AGPAT4	HALLMARK_INTERFERON_GAMMA_RESPONSE|Interferon gamma signaling	OAS2	0.0075486	0.55	0.0144809	0
RIPK2	M3.4_Interferon Response|HALLMARK_INTERFERON_ALPHA_RESPONSE	PARP12	0.00853897	0.55	0.0157895	0
DUSP5	HALLMARK_INTERFERON_GAMMA_RESPONSE	SP110	0.00870733	0.55	0.0160262	0
AGPAT4	HALLMARK_INTERFERON_GAMMA_RESPONSE	IFI44	0.00926235	0.55	0.0166283	0
RIPK2	M150_innate antiviral response|Interferon Signaling	SP100	0.00947472	0.55	0.0168652	0
FAM96A	Interferon alpha/beta signaling	STAT1	0.0109791	0.55	0.0185044	0
AGPAT4	HALLMARK_INTERFERON_GAMMA_RESPONSE	ISG15	0.0114118	0.55	0.018918	0
PPP1R8	M4.7_Lymphoid Lineage	CBLB	0.0164189	0.55	0.0247711	0
TNF	M3.4_Interferon Response|M165_enriched in activated dendritic cells (II)	TNFAIP6	0.0174306	0.55	0.0258474	0
AGPAT4	M165_enriched in activated dendritic cells (II)|HALLMARK_INTERFERON_GAMMA_RESPONSE	IFIH1	0.018831	0.55	0.0274318	0
RIPK2	M165_enriched in activated dendritic cells (II)	SIGLEC1	0.0201715	0.55	0.0289351	0
AGPAT4	M3.2_Myeloid Lineage|M16_TLR and inflammatory signaling	CSF3R	0.0204817	0.55	0.0292536	0
TMEM180	M3.4_Interferon Response|HALLMARK_INTERFERON_GAMMA_RESPONSE	STAT1	0.0221062	0.55	0.0309616	0
NLRP3	M3.4_Interferon Response|M165_enriched in activated dendritic cells (II)|HALLMARK_INTERFERON_GAMMA_RESPONSE|HALLMARK_INFLAMMATORY_RESPONSE	TNFAIP6	0.0225108	0.55	0.031416	0
CASP1	M165_enriched in activated dendritic cells (II)	LAMP3	0.0229835	0.55	0.0319775	0
MAFB	HALLMARK_IL6_JAK_STAT3_SIGNALING	STAT1	0.0250893	0.55	0.0339715	0
CCND1	M6.15_T-cells	CLYBL	0.0257585	0.55	0.0347396	0
NPL	M150_innate antiviral response	IFIT1	0.027471	0.55	0.0365287	0
HPS6	M4.1_T-cells	GAL3ST4	0.0283157	0.55	0.0374475	0
AGPAT4	M5.12_Interferon Response	NBN	0.0284366	0.55	0.0375528	0
INTS12	M6.15_T-cells	SIDT1	0.0288222	0.55	0.0379518	0
NLRP3	M3.4_Interferon Response|M165_enriched in activated dendritic cells (II)	CCL8	0.0293313	0.55	0.0384736	0
CASP1	HALLMARK_INTERFERON_GAMMA_RESPONSE	STAT1	0.0293965	0.55	0.0385035	0
DUSP5	HALLMARK_INTERFERON_GAMMA_RESPONSE	TRIM25	0.0311619	0.55	0.0404082	0
DFFB	M150_innate antiviral response	PLSCR1	0.031429	0.55	0.0406486	0
IWS1	M4.7_Lymphoid Lineage	CBLB	0.0331283	0.55	0.0423851	0
MKKS	M75_antiviral IFN signature|HALLMARK_INTERFERON_ALPHA_RESPONSE	IFIH1	0.0332216	0.55	0.0423979	0
AGPAT4	M5.12_Interferon Response	SAMD9	0.0339536	0.55	0.0432267	0
RAB28	M165_enriched in activated dendritic cells (II)	CCL8	0.0352198	0.55	0.0444115	0
RHOT1	Interferon Signaling	ISG15	0.0411154	0.55	0.050528	0
DUSP5	M165_enriched in activated dendritic cells (II)|HALLMARK_INTERFERON_GAMMA_RESPONSE	TNFAIP6	0.0444119	0.55	0.0538991	0
PPP2CB	M165_enriched in activated dendritic cells (II)	CCL8	0.0445239	0.55	0.0540029	0
FAM96A	Interferon alpha/beta signaling	IFIT1	0.0457967	0.55	0.0554071	0
SMIM14	HALLMARK_INTERFERON_ALPHA_RESPONSE|Interferon Signaling	ISG15	0.050387	0.55	0.0600985	0
MFAP3	M6.15_T-cells	CLYBL	0.0516137	0.55	0.0613292	0
RHOT1	Interferon Signaling	OAS2	0.0592659	0.55	0.0689497	0
MKKS	HALLMARK_INTERFERON_ALPHA_RESPONSE	SAMD9	0.0623282	0.55	0.0720513	0
GGCT	M165_enriched in activated dendritic cells (II)	CCL8	0.0763579	0.55	0.0859567	0
TNF	M11.0_enriched in monocytes (II)	SLC7A7	0.0802361	0.55	0.0901169	0
NLRP3	M16_TLR and inflammatory signaling	CSF3R	0.0857616	0.55	0.0955749	0
TMEM180	M3.4_Interferon Response|HALLMARK_INTERFERON_GAMMA_RESPONSE	SAMD9L	0.133049	0.55	0.143408	0
SLC50A1	M5.12_Interferon Response	SAMD9	0.462414	0.55	0.470875	0
SMIM14	HALLMARK_INTERFERON_ALPHA_RESPONSE	SAMD9	0.519728	0.55	0.526681	0
ACADM	M150_innate antiviral response	SP100	9.56711e-05	0.545455	0.00260895	0
MKKS	HALLMARK_INTERFERON_ALPHA_RESPONSE	LGALS3BP	0.000403515	0.545455	0.00355512	0
APLF	M4.13_Myeloid Lineage	NCF4	0.00118694	0.545455	0.00531147	0
ARF4	M4.7_Lymphoid Lineage	ANKRD46	0.00142557	0.545455	0.0059171	0
PMPCA	M4.7_Lymphoid Lineage	ANKRD46	0.00151567	0.545455	0.0060374	0
GUF1	M6.15_T-cells	PKIA	0.00196096	0.545455	0.00692685	0
RHOT1	Neutrophil degranulation	TYROBP	0.00238967	0.545455	0.00762178	0
MUT	M4.7_Lymphoid Lineage	PREPL	0.00255268	0.545455	0.00790453	0
TMEM87A	M4.7_Lymphoid Lineage	ANKRD46	0.00256252	0.545455	0.00791391	0
ARF4	M4.7_Lymphoid Lineage	PREPL	0.00285201	0.545455	0.00839385	0
PMPCA	M4.7_Lymphoid Lineage	C12orf29	0.00287293	0.545455	0.00839385	0
NLRP3	HALLMARK_INTERFERON_GAMMA_RESPONSE	VAMP5	0.00359286	0.545455	0.00942996	0
ATP1B1	M150_innate antiviral response	PLSCR1	0.00392565	0.545455	0.0098575	0
POC5	S5_DC surface signature	LHFPL2	0.00446522	0.545455	0.0106175	0
PPP2CB	M75_antiviral IFN signature|M150_innate antiviral response	OAS3	0.00462303	0.545455	0.0108122	0
MIEF1	M6.15_T-cells	PKIA	0.00488032	0.545455	0.0110867	0
MKKS	HALLMARK_IL6_JAK_STAT3_SIGNALING	IRF1	0.00559859	0.545455	0.0119919	0
CHCHD3	M150_innate antiviral response	OAS3	0.00789265	0.545455	0.0149467	0
MKKS	HALLMARK_INTERFERON_ALPHA_RESPONSE	LY6E	0.00812083	0.545455	0.0152702	0
DFFB	M150_innate antiviral response	OASL	0.00853977	0.545455	0.0157895	0
GIN1	M1.2_Interferon Response	BATF2	0.00893522	0.545455	0.0162768	0
CHCHD3	M150_innate antiviral response	OASL	0.00898501	0.545455	0.0162945	0
TMEM180	HALLMARK_INTERFERON_GAMMA_RESPONSE	MYD88	0.0126659	0.545455	0.0203176	0
ATP1B1	M165_enriched in activated dendritic cells (II)	CCL8	0.0189711	0.545455	0.0275916	0
CASP1	HALLMARK_INTERFERON_GAMMA_RESPONSE	DDX58	0.0462434	0.545455	0.0558485	0
AGPAT4	M165_enriched in activated dendritic cells (II)|HALLMARK_INTERFERON_GAMMA_RESPONSE	IFIT2	0.205271	0.545455	0.215712	0
CD83	M165_enriched in activated dendritic cells (II)	IFIT2	0.2252	0.545455	0.235747	0
NLRP3	HALLMARK_INFLAMMATORY_RESPONSE	SCARF1	0.00631185	0.545455	0.0128164	0
TMEM87A	M4.7_Lymphoid Lineage	C12orf29	0.00897057	0.545455	0.0162868	0
NLRP3	M3.4_Interferon Response|HALLMARK_INTERFERON_GAMMA_RESPONSE	APOL6	0.0104118	0.545455	0.0178459	0
EREG	Interferon alpha/beta signaling|Interferon Signaling	ADAR	0.0105893	0.545455	0.018082	0
MKKS	HALLMARK_INTERFERON_ALPHA_RESPONSE	FAM46A	0.0108483	0.545455	0.0183862	0
JAKMIP3	M4.7_Lymphoid Lineage	SLC7A6	0.0127122	0.545455	0.0203321	0
NLRP3	HALLMARK_INTERFERON_GAMMA_RESPONSE	RNF213	0.0127615	0.545455	0.0203989	0
MARCH1	M165_enriched in activated dendritic cells (II)	SIGLEC1	0.0210107	0.545455	0.0298418	0
DRAM2	M150_innate antiviral response	PLSCR1	0.0289376	0.545455	0.0380853	0
NLRP3	M3.4_Interferon Response|HALLMARK_INTERFERON_GAMMA_RESPONSE|Interferon Signaling	STAT2	0.0366111	0.545455	0.0457764	0
RHOT1	M4.13_cell junction (GO)	CTNNA1	0.0387782	0.545455	0.0480892	0
JAKMIP3	M4.7_Lymphoid Lineage	MTR	0.047983	0.545455	0.0575923	0
RHOT1	Interferon Signaling	IFIT1	0.0536086	0.545455	0.0633683	0
SENP2	M4.7_Lymphoid Lineage	SLC7A6	0.0550576	0.545455	0.0648266	0
EML4	M4.7_Lymphoid Lineage	SLC7A6	0.0611345	0.545455	0.0708817	0
NLRP3	M3.4_Interferon Response|M150_innate antiviral response|HALLMARK_INTERFERON_GAMMA_RESPONSE	PLSCR1	0.0670149	0.545455	0.0767534	0
PDHX	M5.12_Interferon Response	SAMD9	0.112422	0.545455	0.12258	0
SLC50A1	M5.12_Interferon Response	IFI16	0.27261	0.545455	0.282557	0
MARCH3	M4.10_B-cells|M47.0_enriched in B cells (I)|M47.1_enriched in B cells (II)	EBF1	0.000133846	0.544444	0.00282633	0
ATP1B1	M165_enriched in activated dendritic cells (II)	PARP9	0.000147623	0.544444	0.00288359	0
DUSP16	M4.7_Lymphoid Lineage	CLEC2D	0.000166437	0.544444	0.00306465	0
CCND1	M4.7_Lymphoid Lineage	C12orf29	0.000404725	0.544444	0.00355512	0
INTS12	M4.7_Lymphoid Lineage	C12orf29	0.000480759	0.544444	0.00371204	0
INTS12	M4.7_Lymphoid Lineage	ZNF84	0.000713814	0.544444	0.00435664	0
CYB5B	M165_enriched in activated dendritic cells (II)	PARP9	0.000814214	0.544444	0.00459933	0
DUSP5	HALLMARK_INTERFERON_GAMMA_RESPONSE	IFI35	0.00115671	0.544444	0.00526604	0
GNA11	M4.7_Lymphoid Lineage	CLEC2D	0.00149256	0.544444	0.00600742	0
CASKIN2	M4.7_Lymphoid Lineage	C12orf29	0.00157531	0.544444	0.00618715	0
ACADM	M75_antiviral IFN signature	DHX58	0.0016299	0.544444	0.00630112	0
TNFRSF12A	M4.1_T-cells	HOOK1	0.00200805	0.544444	0.00700716	0
TMEM180	HALLMARK_INTERFERON_GAMMA_RESPONSE	ZNFX1	0.0021485	0.544444	0.00720658	0
GPR183	M75_antiviral IFN signature|M165_enriched in activated dendritic cells (II)|HALLMARK_INTERFERON_GAMMA_RESPONSE|HALLMARK_COMPLEMENT	SERPING1	0.0026245	0.544444	0.00804595	0
CASKIN2	M4.7_Lymphoid Lineage	ZNF84	0.0031544	0.544444	0.00887724	0
C17orf58	M150_innate antiviral response	OASL	0.00372629	0.544444	0.00958262	0
APLF	M4.13_Myeloid Lineage	FPR1	0.00408415	0.544444	0.0100883	0
GPR183	M4.13_cell junction (GO)	HCK	0.00431129	0.544444	0.0104496	0
CASP1	HALLMARK_INTERFERON_GAMMA_RESPONSE	ZNFX1	0.00592398	0.544444	0.0123316	0
MOV10	M169_mitosis (TF motif CCAATNNSNNNGCG)	ARMC1	0.00686794	0.544444	0.013561	0
ATP1B1	M165_enriched in activated dendritic cells (II)	SIGLEC1	0.00725825	0.544444	0.0140777	0
PAG1	M4.7_Lymphoid Lineage	ZNF84	0.010919	0.544444	0.0184458	0
GIN1	M1.2_Interferon Response	OAS2	0.0113064	0.544444	0.0188082	0
PTEN	M4.13_Myeloid Lineage	IL13RA1	0.0180906	0.544444	0.0266234	0
GPR183	M75_antiviral IFN signature|M150_innate antiviral response|HALLMARK_INTERFERON_ALPHA_RESPONSE|Interferon alpha/beta signaling|Interferon gamma signaling|Interferon Signaling	OAS1	0.0191847	0.544444	0.0278576	0
SLC30A7	M4.7_Lymphoid Lineage	ZNF84	0.0234337	0.544444	0.0323728	0
UBE2D1	HALLMARK_INFLAMMATORY_RESPONSE	TLR2	0.0310081	0.544444	0.0402471	0
SLC50A1	M5.12_Interferon Response	TRIM25	0.0372115	0.544444	0.0464117	0
GGCT	M165_enriched in activated dendritic cells (II)	SIGLEC1	0.0374531	0.544444	0.0466581	0
SMIM14	Interferon Signaling	OAS2	0.0464457	0.544444	0.0559441	0
SLC50A1	M5.12_Interferon Response	PHF11	0.0514968	0.544444	0.061217	0
FAM96A	Interferon alpha/beta signaling	PSMB8	0.061764	0.544444	0.0715203	0
LRRFIP2	M4.13_Myeloid Lineage	IL13RA1	0.0626304	0.544444	0.0723393	0
CASP1	M165_enriched in activated dendritic cells (II)	SIGLEC1	0.0835058	0.544444	0.093328	0
DUSP5	HALLMARK_INTERFERON_GAMMA_RESPONSE	RTP4	0.542703	0.544444	0.549555	0
AGPAT4	M150_innate antiviral response|HALLMARK_INTERFERON_GAMMA_RESPONSE|HALLMARK_INFLAMMATORY_RESPONSE	EIF2AK2	0.00209839	0.53719	0.00710845	0
AGPAT4	HALLMARK_INFLAMMATORY_RESPONSE	LYN	0.00234001	0.53719	0.00756418	0
GPR183	HALLMARK_INTERFERON_ALPHA_RESPONSE	FAM46A	0.00822672	0.53719	0.0154293	0
GPR183	M5.12_Interferon Response|HALLMARK_INTERFERON_ALPHA_RESPONSE|HALLMARK_INTERFERON_GAMMA_RESPONSE	NMI	0.0114686	0.53719	0.0189775	0
UBE2D1	HALLMARK_INFLAMMATORY_RESPONSE	EIF2AK2	0.0167793	0.53719	0.0251827	0
AGPAT4	HALLMARK_INTERFERON_GAMMA_RESPONSE|HALLMARK_INFLAMMATORY_RESPONSE	GCH1	0.0179869	0.53719	0.0265064	0
AGPAT4	M5.12_Interferon Response|HALLMARK_INTERFERON_GAMMA_RESPONSE	NMI	0.0232518	0.53719	0.0322357	0
NLRP3	HALLMARK_INTERFERON_GAMMA_RESPONSE|Interferon Signaling	TRIM25	0.0237055	0.53719	0.0326325	0
SENP2	M4.7_Lymphoid Lineage	ZZZ3	0.0329624	0.53719	0.0422011	0
ADAM19	M6.15_T-cells	CLYBL	0.0537464	0.53719	0.0635036	0
NLRP3	HALLMARK_INTERFERON_GAMMA_RESPONSE	TAPBP	0.0639623	0.53719	0.0736904	0
MIEF1	M6.15_T-cells	BCAS4	0.0857084	0.53719	0.0955547	0
TMEM180	HALLMARK_INTERFERON_GAMMA_RESPONSE	TRAFD1	0.0900458	0.53719	0.0999816	0
AGPAT4	HALLMARK_INTERFERON_GAMMA_RESPONSE|HALLMARK_INFLAMMATORY_RESPONSE	IL15	0.106513	0.53719	0.116792	0
ELK4	M4.7_Lymphoid Lineage	TTC3	0.13909	0.53719	0.149271	0
DUSP16	M4.1_T-cells	GAL3ST4	0.162786	0.53719	0.173405	0
CASP1	HALLMARK_INTERFERON_GAMMA_RESPONSE	LGALS3BP	0.00167389	0.536364	0.00638419	0
CYB5B	M165_enriched in activated dendritic cells (II)	IFI27	0.0031935	0.536364	0.00891037	0
CADM4	M169_mitosis (TF motif CCAATNNSNNNGCG)	ACTL6A	0.00366164	0.536364	0.0095212	0
TMEM180	HALLMARK_INTERFERON_GAMMA_RESPONSE	SERPING1	0.00464657	0.536364	0.0108486	0
MARS	M6.15_T-cells	ZNF30	0.00751747	0.536364	0.0144469	0
UBE2O	M4.15_Cytotoxicity	OCIAD2	0.00884496	0.536364	0.0161881	0
HEATR5A	M165_enriched in activated dendritic cells (II)	PRRG4	0.0102243	0.536364	0.0176313	0
MKKS	HALLMARK_INTERFERON_ALPHA_RESPONSE	SLC25A28	0.0110989	0.536364	0.0185799	0
AGPAT4	HALLMARK_INTERFERON_GAMMA_RESPONSE|Interferon gamma signaling	MT2A	0.0114393	0.536364	0.0189406	0
GPR183	HALLMARK_INTERFERON_GAMMA_RESPONSE	IDO1	0.0121272	0.536364	0.0197716	0
DUSP5	HALLMARK_INTERFERON_GAMMA_RESPONSE	MVP	0.0126985	0.536364	0.0203321	0
MKKS	HALLMARK_INTERFERON_ALPHA_RESPONSE	BATF2	0.013651	0.536364	0.0215554	0
SLC30A7	M4.7_Lymphoid Lineage	CLEC2D	0.0155988	0.536364	0.0238272	0
TMEM180	HALLMARK_INTERFERON_GAMMA_RESPONSE	IDO1	0.0238723	0.536364	0.0327956	0
LRRFIP2	M5.12_Interferon Response	BST2	0.0285291	0.536364	0.0376232	0
SMIM14	HALLMARK_INTERFERON_ALPHA_RESPONSE|Interferon Signaling	OASL	0.0338292	0.536364	0.0431086	0
HEATR5A	M165_enriched in activated dendritic cells (II)	IFIH1	0.0345816	0.536364	0.0438168	0
CASP1	HALLMARK_INTERFERON_GAMMA_RESPONSE	LY6E	0.0442196	0.536364	0.0537135	0
HEATR5A	M165_enriched in activated dendritic cells (II)	CCL8	0.0471581	0.536364	0.0567271	0
UBE2O	M4.15_Cytotoxicity	CD6	0.0757259	0.536364	0.0853324	0
PDHX	M5.12_Interferon Response	CASP1	0.0901433	0.536364	0.100049	0
DUSP16	M4.1_T-cells	TBC1D4	2.74582e-05	0.533333	0.00177155	0
TNF	M3.4_Interferon Response	WARS	5.61826e-05	0.533333	0.0022139	0
PTRH2	M4.7_Lymphoid Lineage	PREPL	0.000125709	0.533333	0.00276459	0
GPR183	HALLMARK_COMPLEMENT	SERPINA1	0.000149637	0.533333	0.00288359	0
AKIP1	M150_innate antiviral response	SP100	0.000160199	0.533333	0.00301284	0
RIPK2	M3.4_Interferon Response|HALLMARK_INTERFERON_ALPHA_RESPONSE	WARS	0.000271776	0.533333	0.00319853	0
UBE2O	M4.7_Lymphoid Lineage	SLC7A6	0.000323482	0.533333	0.00333548	0
DUSP16	M4.1_T-cells	BACH2	0.000332231	0.533333	0.00336783	0
RIPK2	HALLMARK_INTERFERON_ALPHA_RESPONSE|Interferon alpha/beta signaling|Interferon Signaling	GBP2	0.000405338	0.533333	0.00355512	0
BCAP29	M165_enriched in activated dendritic cells (II)	PARP9	0.000455501	0.533333	0.00369688	0
DUSP5	HALLMARK_INTERFERON_GAMMA_RESPONSE	GBP4	0.000809472	0.533333	0.00459933	0
HPS6	M4.7_Lymphoid Lineage	MTR	0.000825921	0.533333	0.00460783	0
TMEM180	M3.4_Interferon Response|HALLMARK_INTERFERON_GAMMA_RESPONSE	WARS	0.00109378	0.533333	0.00517504	0
PTRH2	M6.15_T-cells	ATF7IP2	0.00119261	0.533333	0.00531413	0
TNF	M5.12_Interferon Response|Interferon Signaling	TRIM21	0.00128111	0.533333	0.00560185	0
HPS6	M6.15_T-cells	ATF7IP2	0.00128977	0.533333	0.00560838	0
NLRP3	M165_enriched in activated dendritic cells (II)|HALLMARK_INTERFERON_GAMMA_RESPONSE|Interferon Signaling	IFIT3	0.00145147	0.533333	0.00594298	0
CCND1	M4.7_Lymphoid Lineage	CLEC2D	0.00179319	0.533333	0.00662605	0
GPR183	HALLMARK_INTERFERON_GAMMA_RESPONSE	MTHFD2	0.00274946	0.533333	0.00826658	0
AGPAT4	HALLMARK_INTERFERON_GAMMA_RESPONSE	EPSTI1	0.00304501	0.533333	0.00864074	0
ACADM	M1.2_Interferon Response|M75_antiviral IFN signature	CXCL10	0.0031069	0.533333	0.00877072	0
MKKS	Interferon Signaling	GBP5	0.00323766	0.533333	0.00893633	0
GIN1	M1.2_Interferon Response	SERPING1	0.00350887	0.533333	0.00930778	0
PDHX	M5.12_Interferon Response	GBP2	0.00353075	0.533333	0.00932414	0
EREG	M165_enriched in activated dendritic cells (II)	SERPING1	0.00369362	0.533333	0.00953836	0
TMEM180	M3.4_Interferon Response	PARP9	0.00380457	0.533333	0.00966021	0
CASP1	HALLMARK_INTERFERON_GAMMA_RESPONSE	IFI35	0.00391265	0.533333	0.00984164	0
CYB5B	M165_enriched in activated dendritic cells (II)	LAMP3	0.00402281	0.533333	0.00999108	0
HPS6	M4.1_T-cells	AXIN2	0.00439803	0.533333	0.010558	0
PTEN	M4.13_Myeloid Lineage	NCF4	0.00502592	0.533333	0.0112401	0
TNF	M3.4_Interferon Response|M165_enriched in activated dendritic cells (II)	CCL8	0.00525841	0.533333	0.0115456	0
TNF	M11.0_enriched in monocytes (II)	TLR2	0.00561406	0.533333	0.0119919	0
PPA2	M5.12_Interferon Response	PHF11	0.00592341	0.533333	0.0123316	0
GPR183	HALLMARK_INTERFERON_ALPHA_RESPONSE|HALLMARK_INTERFERON_GAMMA_RESPONSE	IFI44	0.00603111	0.533333	0.0124466	0
IWS1	M4.7_Lymphoid Lineage	C12orf29	0.00638258	0.533333	0.0129311	0
AKIP1	M127_type I interferon response|M150_innate antiviral response	IFIT1	0.00639466	0.533333	0.0129439	0
DDHD1	M4.7_Lymphoid Lineage	PREPL	0.00644429	0.533333	0.012979	0
CASKIN2	M4.7_Lymphoid Lineage	CBLB	0.00683652	0.533333	0.0135488	0
CASKIN2	M169_mitosis (TF motif CCAATNNSNNNGCG)	ARMC1	0.0070417	0.533333	0.0137753	0
PNRC1	M165_enriched in activated dendritic cells (II)	LAMP3	0.00719839	0.533333	0.0140214	0
KCNIP4	M4.7_Lymphoid Lineage	CLEC2D	0.00792183	0.533333	0.0149812	0
MIEF1	M4.7_Lymphoid Lineage	CBLB	0.00838809	0.533333	0.0155926	0
RHOT1	Interferon Signaling	OAS3	0.00896388	0.533333	0.0162868	0
JAKMIP3	M4.7_Lymphoid Lineage	CLEC2D	0.00954305	0.533333	0.0169426	0
FAM160B1	M6.15_T-cells	ATF7IP2	0.00973859	0.533333	0.0171551	0
MKKS	Interferon Signaling	GBP1	0.0100585	0.533333	0.0174936	0
AGPAT4	HALLMARK_INTERFERON_GAMMA_RESPONSE	LAP3	0.0101145	0.533333	0.0175015	0
RIPK2	HALLMARK_INTERFERON_ALPHA_RESPONSE	NUB1	0.0107089	0.533333	0.0182292	0
TNF	M11.0_enriched in monocytes (II)|Neutrophil degranulation	MNDA	0.0111102	0.533333	0.0185875	0
RIPK2	HALLMARK_INTERFERON_ALPHA_RESPONSE|Interferon alpha/beta signaling|Interferon Signaling	ISG15	0.0112218	0.533333	0.0186938	0
GIN1	M1.2_Interferon Response	CXCL10	0.0115869	0.533333	0.0191268	0
CASP1	HALLMARK_INTERFERON_GAMMA_RESPONSE	EPSTI1	0.0121425	0.533333	0.0197716	0
SLC30A7	M4.7_Lymphoid Lineage	PREPL	0.0123962	0.533333	0.0200229	0
DUSP5	HALLMARK_INTERFERON_GAMMA_RESPONSE	EIF2AK2	0.0127939	0.533333	0.0204268	0
AGPAT4	HALLMARK_INFLAMMATORY_RESPONSE	AQP9	0.013538	0.533333	0.0214515	0
MKKS	HALLMARK_INTERFERON_ALPHA_RESPONSE	IFI44	0.0139201	0.533333	0.0218538	0
DUSP5	S5_DC surface signature	CXCL16	0.0143759	0.533333	0.022389	0
GNA11	M4.7_Lymphoid Lineage	MTR	0.0161909	0.533333	0.0245429	0
IL23A	M5.12_Interferon Response	TRAFD1	0.016409	0.533333	0.0247711	0
DDHD1	M4.7_Lymphoid Lineage	SLC7A6	0.0164296	0.533333	0.0247711	0
TNF	M5.12_Interferon Response	IFI16	0.0168547	0.533333	0.0252404	0
PDHX	M5.12_Interferon Response	TRIM25	0.021268	0.533333	0.0300196	0
RIPK2	M3.4_Interferon Response|HALLMARK_INTERFERON_ALPHA_RESPONSE	DHX58	0.0217379	0.533333	0.0305249	0
MAFB	HALLMARK_IL6_JAK_STAT3_SIGNALING	TLR2	0.0222499	0.533333	0.0310997	0
PTRH2	M14_T cell differentiation	UBASH3A	0.0230646	0.533333	0.0320251	0
TNF	M118.0_enriched in monocytes (IV)	TNFSF13B	0.0239535	0.533333	0.0328578	0
AGPAT4	M165_enriched in activated dendritic cells (II)	CCL8	0.0247117	0.533333	0.0336944	0
RIPK2	HALLMARK_INFLAMMATORY_RESPONSE	TLR2	0.0249234	0.533333	0.033898	0
TMEM180	HALLMARK_INTERFERON_GAMMA_RESPONSE	LY6E	0.0267724	0.533333	0.03581	0
VAMP4	M165_enriched in activated dendritic cells (II)	TNFAIP6	0.027395	0.533333	0.0364776	0
TMEM180	HALLMARK_INTERFERON_GAMMA_RESPONSE	TOR1B	0.0277427	0.533333	0.0368148	0
TMEM180	M3.4_Interferon Response	GBP1	0.0287899	0.533333	0.0379275	0
MKKS	HALLMARK_INTERFERON_ALPHA_RESPONSE	IFI44L	0.0289585	0.533333	0.0380945	0
TNFSF13B	M75_antiviral IFN signature	IRF7	0.0291128	0.533333	0.0382286	0
DUSP5	HALLMARK_INTERFERON_GAMMA_RESPONSE	PSMB8	0.0328939	0.533333	0.0421728	0
CD83	M165_enriched in activated dendritic cells (II)	CCL8	0.0355745	0.533333	0.0447677	0
MARS	M6.15_T-cells	SIDT1	0.0389965	0.533333	0.048316	0
PNRC1	M165_enriched in activated dendritic cells (II)	CCL8	0.0404055	0.533333	0.0499029	0
CYB5B	M165_enriched in activated dendritic cells (II)	CCL8	0.0409218	0.533333	0.0503911	0
IL23A	M5.12_Interferon Response	CASP1	0.04093	0.533333	0.0503911	0
RAB28	M165_enriched in activated dendritic cells (II)	TNFAIP6	0.0413919	0.533333	0.050822	0
NLRP3	HALLMARK_INTERFERON_GAMMA_RESPONSE	SLAMF7	0.0422379	0.533333	0.0516746	0
PMPCA	M4.7_Lymphoid Lineage	TTC3	0.0450797	0.533333	0.0546123	0
MLLT4	M4.7_Lymphoid Lineage	ZNF84	0.0474249	0.533333	0.0570228	0
TNF	M11.0_enriched in monocytes (II)|Neutrophil degranulation	RAB31	0.0477468	0.533333	0.0573845	0
UBE2O	M4.15_Cytotoxicity	LY9	0.0494537	0.533333	0.0590456	0
RIPK2	M3.4_Interferon Response|M165_enriched in activated dendritic cells (II)|HALLMARK_INFLAMMATORY_RESPONSE	TNFAIP6	0.0497207	0.533333	0.0593384	0
BCAP29	M165_enriched in activated dendritic cells (II)	CCL8	0.0508226	0.533333	0.0604947	0
RIPK2	M3.4_Interferon Response|M165_enriched in activated dendritic cells (II)	CCL8	0.0528259	0.533333	0.0626059	0
PPA2	M5.12_Interferon Response	SAMD9	0.0547244	0.533333	0.0645194	0
TMEM180	M3.4_Interferon Response|HALLMARK_INTERFERON_GAMMA_RESPONSE	OAS2	0.0579061	0.533333	0.0675779	0
BCAP29	M165_enriched in activated dendritic cells (II)	TNFAIP6	0.0588473	0.533333	0.0684919	0
NR3C2	M4.15_Cytotoxicity	CD247	0.0627621	0.533333	0.0724607	0
TMEM180	HALLMARK_INTERFERON_GAMMA_RESPONSE	SLAMF7	0.0684383	0.533333	0.0780558	0
RIPK2	HALLMARK_INTERFERON_ALPHA_RESPONSE	TDRD7	0.0811971	0.533333	0.0910837	0
LRRFIP2	M4.13_Myeloid Lineage	MXD1	0.0904568	0.533333	0.100356	0
LRRFIP2	M5.12_Interferon Response	IFI16	0.092686	0.533333	0.102621	0
TMEM87A	M4.7_Lymphoid Lineage	CBLB	0.107902	0.533333	0.11822	0
FAM160B1	M6.15_T-cells	SIDT1	0.124785	0.533333	0.135035	0
FAM160B1	M6.15_T-cells	BCAS4	0.187568	0.533333	0.198256	0
RIPK2	S5_DC surface signature|HALLMARK_INFLAMMATORY_RESPONSE	CCRL2	0.265445	0.533333	0.275549	0
RIPK2	HALLMARK_INTERFERON_ALPHA_RESPONSE|HALLMARK_INFLAMMATORY_RESPONSE	RTP4	0.450296	0.533333	0.459049	0
SLC50A1	M5.12_Interferon Response	NBN	0.515624	0.533333	0.522911	0
NLRP3	HALLMARK_INTERFERON_GAMMA_RESPONSE	LCP2	0.00182122	0.528926	0.00667213	0
MPP7	HALLMARK_INFLAMMATORY_RESPONSE	LYN	0.00204339	0.528926	0.00700716	0
PAG1	M4.7_Lymphoid Lineage	C12orf29	0.00221255	0.528926	0.00735807	0
[truncated: 737 more rows]

## Sheet: SupplementaryTable_08
Supplementary Table 8: Logistic regression statistics for discriminating protected from non-protected recipients of alternative regimen RTS,S vaccination strategies using the 247 transcript/transcript signatures that were selected from the RRR regimen analysis (Supplementary Table 7). All analyses used log2 fold-changes comparing the expression values of the transcriptional variable at Day 1 post…
Key to headers
TRANSCRIPT1	The individual transcript used in the transcript/module ratio (Supplemental Table 6)
TRANSCRIPT2	The particular transcript from the module in the transcript/module ratio that was selected (Supplementary Table 7)
p-value	Chi-squared p-value comparing logistic regression models with and without the gene/gene ratio, allowing for interactions between the study term and the gene ratio for having an influence on protection status. Shown is the maximum (worst case) p-value for analyses using either RNA-Seq or microarray-based expression measurements for Mal-068.
FDR	Benjamini-Hochberg false-discovery rate adjusted p-value. FDRs shown are based on adjustment of the entirety of 247 p-values computed for the selected gene/gene ratios.
Pairwise assessments of modified RTS,S regimens	Cohorts vaccinated with modified RTS,S regimens were considered in pairwise combinations as indicated by the "X" above each column. Logistic regression analysis was then performed using models that did not allow for interactions between the Study (cohort) term and the gene ratio. Shown are the Chi-squared test p-values for the comparison between logistic regression models with and without the gen…
N sig pairs	The number of pairwise combinations of modified RTS,S regimen cohorts for which the indicated gene/gene ratio signature significantly discriminated (nominal p<0.05) protected from non-protected individuals in logistic regression models without interactions with the Study term.
				Pairwise assessments of modified RTS,S regimens
								X		X		X	X	Study 1: RRR_AS02A
					X	X					X	X		Study 2: ARR
				X	X		X	X						Study 3: RRr
				X		X			X	X				Study 5: G3
TRANSCRIPT1	TRANSCRIPT2	p-value	FDR				X		X		X		X	Study 5: G4	N sig pairs
GPR183	MX2	0.000452152	0.0553341	0.0364729	0.0103433	0.0559323	0.145197	0.374031	0.5	0.815097	0.229218	0.416937	0.978692		2
GPR183	MX1	0.00124071	0.0553341	0.0355264	0.0342327	0.108934	0.134721	0.399621	0.5	0.848369	0.271324	0.894876	0.986595		2
RHOT1	MX2	0.00173211	0.0553341	0.0444233	0.0477671	0.0124167	0.156773	0.24929	0.145345	0.381818	0.258034	0.379237	0.904344		3
GPR183	IL15RA	0.00195786	0.0553341	0.0298081	0.16552	0.251515	0.101647	0.297119	0.6425	0.828925	0.944826	0.936082	0.987093		1
GPR183	CCR1	0.00199697	0.0553341	0.00670403	0.0202486	0.122409	0.0370123	0.111023	0.682675	0.681769	0.45326	0.37006	0.923765		3
VAMP4	MX2	0.00201622	0.0553341	0.0897102	0.0452536	0.0474709	0.225546	0.321112	0.5	0.631321	0.237056	0.364242	0.934566		2
MKKS	MX2	0.0019734	0.0553341	0.077231	0.256984	0.242988	0.237496	0.507281	0.210271	0.638068	0.778996	0.826949	0.980615
MKKS	MX1	0.00198914	0.0553341	0.0825366	0.270674	0.373851	0.239037	0.50751	0.352356	0.842289	0.81298	0.927728	0.990948
MARCH3	BANK1	0.00199233	0.0553341	0.0856016	0.428575	0.450569	0.804595	0.170795	0.445878	0.198231	0.94845	0.792712	0.853237
MKKS	SP100	0.00265158	0.065494	0.0827215	0.55622	0.749069	0.278356	0.30972	0.5	0.300034	0.987888	0.937818	0.957721
TNF	SORT1	0.00310841	0.066274	0.25081	0.25722	0.0962333	0.904701	0.999998	0.270362	0.338744	0.37541	0.299705	0.892561
GPR183	MYD88	0.00321979	0.066274	0.0119018	0.124689	0.113703	0.725111	0.205782	0.615959	0.709412	0.905763	0.90861	0.947537		1
EIF2AK2	PMS1	0.00476667	0.0882821	0.0691787	0.235299	0.626202	0.14994	0.052422	0.705221	0.342202	0.927873	0.523487	0.79614
IL17C	ZMYND11	0.00529833	0.0882821	0.0279504	0.456769	0.75315	0.111931	0.384723	0.234811	0.649969	0.94363	0.938938	0.955135		1
ATP1B1	MX2	0.00536126	0.0882821	0.0855392	0.0198599	0.0398625	0.176355	0.999987	0.687513	0.886313	0.219235	0.378109	0.954103		2
RHOT1	MX1	0.00589241	0.0900496	0.0866219	0.0613416	0.054316	0.190378	0.43225	0.304517	0.755277	0.209883	0.476129	0.966978
ELK4	LANCL1	0.00619775	0.0900496	0.0147395	0.0998931	0.0663373	0.752821	0.0490477	0.222883	0.0888102	0.589319	0.334239	0.811155		2
TNF	FBXO6	0.00658095	0.0903053	0.0771167	0.0964734	0.204838	0.205607	0.999986	0.621928	0.872776	0.400084	0.58397	0.966243
INTS12	PMS1	0.00746422	0.0970349	0.0504577	0.312118	0.52172	0.174863	0.0370434	0.524194	0.0299157	0.904377	0.316411	0.161221		3
PPP2CB	MX2	0.00788742	0.0974096	0.0523575	0.101162	0.0209546	0.158836	0.430853	0.0928747	0.420867	0.298411	0.619329	0.94575		1
CYB5B	EIF2AK2	0.00880283	0.103538	0.0967948	0.550544	0.791068	0.209639	0.0535113	0.705201	0.331547	0.997806	0.90198	0.773152
GPR183	CASP4	0.0103936	0.116691	0.0094193	0.0328606	0.126726	0.747032	0.999975	0.556771	0.814963	0.709981	0.899858	0.975026		2
MARCH1	MX2	0.0114554	0.118427	0.1416	0.148712	0.0520755	0.285983	0.445094	0.13049	0.406334	0.380269	0.481641	0.912891
CASKIN2	ZMYND11	0.0120168	0.118427	0.126359	0.999931	0.791416	0.335085	0.264358	0.615959	0.452382	0.982001	0.872651	0.908065
ATP1B1	LAMP3	0.0126041	0.118427	0.0197869	0.273399	0.774747	0.739511	0.99997	0.754116	0.889397	0.953503	0.899705	0.97559		1
PRKAB1	ZMYND11	0.0126229	0.118427	0.0456873	0.228554	0.158903	0.147265	0.492307	0.188704	0.7121	0.729678	0.926235	0.948254		1
RIPK2	IFI35	0.0129454	0.118427	0.396561	0.0660387	0.00470173	0.919161	0.999997	0.433334	0.289231	0.184601	0.119982	0.854608		1
GPR183	SP100	0.0150951	0.125734	0.0406753	0.0904256	0.138867	0.803336	0.324016	0.557986	0.654574	0.831807	0.886815	0.961184		1
PPP1R8	ZMYND11	0.0154935	0.125734	0.0423375	0.0641701	0.0750886	0.147532	0.233923	0.281666	0.301402	0.191361	0.198173	0.858752		1
TMEM62	LEF1	0.0155995	0.125734	0.20392	0.396456	0.319897	0.861623	0.999993	0.306879	0.413807	0.868208	0.899828	0.922025
IL23A	SP100	0.0157803	0.125734	0.0320436	0.0960647	0.309083	0.146305	0.348199	0.705201	0.873387	0.46071	0.580956	0.98648		1
ACADM	LAMP3	0.0165088	0.127427	0.120358	0.573659	0.829884	0.288943	0.460357	0.615959	0.730747	0.972559	0.924481	0.97338
TNF	RHBDF2	0.0186063	0.139265	0.279712	0.269903	0.215978	0.894262	0.999999	0.609391	0.853164	0.436237	0.559641	0.962021
MFAP3	ZNF84	0.0205908	0.146833	0.0767574	0.0760263	0.469859	0.789594	0.297662	0.831627	0.732663	0.804445	0.463786	0.939013
TNF	SEPT4	0.0208063	0.146833	0.00810093	0.0513324	0.256011	0.0419424	0.303972	0.44687	0.841268	0.5	0.755232	0.992712		2
MFAP3	PKIA	0.0216639	0.147664	0.101311	0.0706047	0.449365	0.789961	0.264341	0.951365	0.858733	0.781178	0.72319	0.924942
SENP2	SLC39A10	0.0221197	0.147664	0.0516411	0.237988	0.309994	0.133464	0.507047	0.363641	0.88744	0.775424	0.952632	0.971755
CCND1	LANCL1	0.0234412	0.152368	0.169037	0.428358	0.742283	0.277241	0.148503	0.714794	0.320901	0.952717	0.876804	0.880556
TNF	STAT2	0.0261982	0.162436	0.0820497	0.0689536	0.130046	0.143073	0.443691	0.368995	0.898126	0.263273	0.5	0.978276
ACADM	MX1	0.0264886	0.162436	0.0940018	0.156159	0.171767	0.221574	0.431743	0.299947	0.757038	0.69878	0.913613	0.969538
TNFRSF12A	SLAIN1	0.0269631	0.162436	0.144526	0.150758	0.293906	0.295386	0.233359	0.667411	0.411677	0.706194	0.339623	0.8855
MFAP3	LANCL1	0.0293698	0.164924	0.127963	0.148364	0.291831	0.833236	0.268721	0.80274	0.512744	0.721278	0.411491	0.891769
TNF	LGALS3BP	0.0309443	0.164924	0.0051909	0.0211071	0.0677699	0.0314296	0.999989	0.18056	0.87254	0.151479	0.523758	0.956222		3
ATP1B1	EIF2AK2	0.031239	0.164924	0.0355239	0.0866745	0.471321	0.77967	0.322426	0.813164	0.880974	0.762636	0.896622	0.965842		1
GPR183	SEPT4	0.0314507	0.164924	0.00591185	0.0779374	0.179883	0.046177	0.212134	0.561945	0.803712	0.86247	0.911848	0.967646		2
TNF	ETV7	0.0324834	0.164924	0.063877	0.0532171	0.12957	0.154739	0.317284	0.565627	0.857352	0.29483	0.475368	0.960778
TMEM180	PML	0.0324854	0.164924	0.279189	0.582778	0.835344	0.371397	0.539967	0.90633	0.894712	0.972753	0.945796	0.978899
EML4	SLC39A10	0.0326935	0.164924	0.0810916	0.231184	0.540873	0.114994	0.448473	0.5	0.922806	0.835871	0.94766	0.991544
TNFRSF12A	LEF1	0.0327177	0.164924	0.129524	0.170224	0.35429	0.259995	0.171891	0.691054	0.43815	0.521929	0.237955	0.853485
GPR183	S100A11	0.0339436	0.167681	0.0886915	0.083656	0.0992202	0.823748	0.370525	0.445152	0.633407	0.254706	0.372563	0.924814
CECR6	PMS1	0.0357513	0.170032	0.0562	0.147919	0.268715	0.117075	0.0146448	0.548643	0.0153347	0.682764	0.15035	0.0554126		2
IWS1	SLC39A10	0.0357962	0.170032	0.0707462	0.161858	0.0853119	0.193523	0.400424	0.412121	0.772957	0.596676	0.91686	0.956558
HPS6	ZZZ3	0.0377217	0.17005	0.0941636	0.119424	0.107417	0.788094	0.118961	0.339526	0.148946	0.671667	0.298893	0.807734
HPS6	TBC1D4	0.0378506	0.17005	0.106229	0.196417	0.0983514	0.854206	0.273436	0.279792	0.232747	0.719052	0.29991	0.87066
MKKS	NUB1	0.0381616	0.17005	0.0507356	0.382803	0.330742	0.177387	0.398697	0.253858	0.528111	0.909414	0.951769	0.977013
DDHD1	ZMYND11	0.0386254	0.17005	0.0196717	0.137485	0.209055	0.0622291	0.274276	0.22181	0.471766	0.751561	0.90777	0.928994		1
SLC30A7	SLC39A10	0.0392422	0.17005	0.148371	0.145678	0.350433	0.189225	0.549737	0.693992	0.932193	0.689023	0.912739	0.994637
INTS12	WWP1	0.0417184	0.177663	0.0821689	0.405716	0.301482	0.807371	0.25488	0.322183	0.308878	0.930857	0.91052	0.874213
TNF	MX1	0.0446852	0.184915	0.0974984	0.0843198	0.0976077	0.185022	0.492291	0.283745	0.887906	0.217574	0.570752	0.969705
TNFRSF12A	TBC1D4	0.0449186	0.184915	0.0747607	0.143785	0.231372	0.210952	0.202746	0.596482	0.372951	0.723036	0.382281	0.932264
GPR183	CTSS	0.0477954	0.193532	0.0765855	0.0629795	0.107304	0.803945	0.999992	0.561945	0.788275	0.592559	0.889304	0.974301
CCND1	ZZZ3	0.0497704	0.196657	0.135902	0.620975	0.767842	0.251882	0.112524	0.577422	0.100649	0.981395	0.860429	0.791581
MOV10	PMS1	0.050724	0.196657	0.0262363	0.162182	0.336821	0.0714575	0.0642685	0.368686	0.31666	0.831186	0.466115	0.795015		1
KDM7A	SLC39A10	0.0509556	0.196657	0.0523731	0.161147	0.19112	0.769106	0.267954	0.374609	0.450153	0.740851	0.763565	0.942516
TNF	SCO2	0.0518928	0.197193	0.054246	0.0579733	0.110538	0.0734504	0.999984	0.28451	0.907106	0.282137	0.895235	0.975548
GPR183	PML	0.0529635	0.198212	0.017261	0.0749067	0.222631	0.0585944	0.224036	0.655703	0.712633	0.801449	0.904534	0.968199		1
HPS6	PMS1	0.0548502	0.202209	0.0696752	0.250435	0.393451	0.176084	0.0738733	0.368686	0.122954	0.783751	0.383349	0.271639
DRAM2	SP100	0.0565054	0.205248	0.0262752	0.168728	0.31388	0.106894	0.12574	0.553677	0.278033	0.841864	0.752896	0.871846		1
MIEF1	LANCL1	0.0574323	0.205591	0.0400067	0.333522	0.181468	0.847488	0.0430479	0.364517	0.0594967	0.799359	0.21195	0.695338		2
TNFRSF12A	PMS1	0.0601958	0.209492	0.11085	0.208132	0.38548	0.231448	0.0377665	0.741428	0.128682	0.764112	0.181705	0.160146		1
CYB5B	MX2	0.0602183	0.209492	0.0931074	0.281385	0.280861	0.2213	0.203242	0.407103	0.336843	0.891493	0.648164	0.877752
GPR183	PARP12	0.0624929	0.214385	0.0121476	0.0183937	0.0800503	0.755955	0.316363	0.561945	0.775225	0.612185	0.885783	0.977844		2
TNF	DYSF	0.0693061	0.234501	0.0430101	0.0417903	0.0696262	0.0795742	0.999986	0.412898	0.7413	0.342843	0.491356	0.93303		2
GGCT	MX2	0.07095	0.23682	0.104257	0.0467598	0.0286788	0.185578	0.460637	0.168334	0.758915	0.105519	0.333745	0.942693		2
NLRP3	MX1	0.0722428	0.237919	0.153225	0.0458583	0.0921703	0.239933	0.570989	0.642825	0.911566	0.122872	0.52293	0.980412		1
TNF	MX2	0.074013	0.240542	0.139924	0.0785032	0.0646418	0.220055	0.577201	0.223731	0.886286	0.135259	0.564654	0.958242
KDM7A	ANKRD46	0.0779269	0.249973	0.182379	0.473112	0.293802	0.877956	0.137982	0.293797	0.0311913	0.78138	0.363464	0.154468		1
GPR183	TRIM21	0.0825776	0.260202	0.0726427	0.0633095	0.108184	0.174777	0.311761	0.596642	0.622683	0.595394	0.400914	0.934426
TNF	UBE2L6	0.0840623	0.260202	0.0505775	0.0636462	0.180167	0.102471	0.999987	0.35511	0.873803	0.265703	0.571014	0.97224
TNFRSF12A	ZZZ3	0.086862	0.260202	0.105409	0.128185	0.293585	0.220133	0.0553864	0.64508	0.131925	0.70717	0.221621	0.758959
GPR183	NUB1	0.0871829	0.260202	0.222771	0.133992	0.060066	0.881322	0.999999	0.5	0.79013	0.561289	0.884117	0.980137
SMIM14	MX2	0.0881374	0.260202	0.0770508	0.10541	0.139213	0.167156	0.445243	0.240335	0.759273	0.349227	0.624662	0.948455
CASKIN2	SLC39A10	0.0886615	0.260202	0.13001	0.999915	0.784465	0.84268	0.527991	0.683686	0.809911	0.974593	0.938633	0.985682
TNF	TLR8	0.0893394	0.260202	0.125448	0.209494	0.353601	0.184057	0.476804	0.402529	0.892892	0.648982	0.931175	0.967396
MKKS	PARP9	0.0895433	0.260202	0.0633749	0.212753	0.364246	0.166864	0.36386	0.330275	0.700436	0.826268	0.935063	0.969844
VAMP4	LAMP3	0.0909226	0.261138	0.0498122	0.332134	0.738972	0.11973	0.260796	0.69775	0.674865	0.927895	0.879049	0.952365		1
CASKIN2	PMS1	0.0961333	0.27293	0.061516	0.999853	0.722974	0.170254	0.034933	0.700979	0.125829	0.970061	0.794514	0.725394		1
GPR183	ATP5I	0.0978608	0.274678	0.408221	0.2924	0.100987	0.909895	0.999999	0.32804	0.640689	0.549625	0.873648	0.925911
MFAP3	ZNF550	0.100244	0.277062	0.0437484	0.0452177	0.114917	0.772151	0.154261	0.693131	0.4339	0.605077	0.268459	0.886349		2
IL17C	WWP1	0.100954	0.277062	0.0277628	0.999808	0.830065	0.0954045	0.281445	0.296411	0.611954	0.962482	0.957796	0.944527		1
INTS12	LANCL1	0.103699	0.277907	0.0691396	0.261888	0.331276	0.142942	0.0786579	0.572829	0.22612	0.933752	0.877712	0.806207
ACADM	EIF2AK2	0.104427	0.277907	0.106166	0.322074	0.592578	0.225718	0.166263	0.561945	0.420338	0.902921	0.891306	0.907793
IL17C	LANCL1	0.104763	0.277907	0.0227885	0.412329	0.806044	0.0739806	0.212817	0.235737	0.537767	0.945764	0.944234	0.931248		1
DUSP5	ZNFX1	0.106529	0.277907	0.0227228	0.0235357	0.0507299	0.793533	0.115906	0.334344	0.222965	0.285288	0.240269	0.839547		2
MFAP3	SLC39A10	0.106887	0.277907	0.0435287	0.0539098	0.353252	0.774173	0.379235	0.722686	0.880395	0.765466	0.716933	0.97616		1
RIPK2	SEPT4	0.108543	0.279272	0.107479	0.0422219	0.0575425	0.849682	0.287398	0.44687	0.542354	0.173941	0.253448	0.88233		1
ARF4	SLC39A10	0.11088	0.281438	0.140505	0.176978	0.218668	0.811474	0.622287	0.5	0.94395	0.691862	0.928401	0.993038
CUTC	SP100	0.113142	0.281438	0.0495429	0.185382	0.375451	0.112184	0.177975	0.435324	0.465505	0.831906	0.908145	0.912878		1
TNFRSF12A	LANCL1	0.113506	0.281438	0.119844	0.123889	0.274677	0.243898	0.123441	0.712768	0.325259	0.689846	0.226011	0.811745
TNF	PARP12	0.113943	0.281438	0.178355	0.13815	0.135876	0.865605	0.999998	0.369191	0.855868	0.240575	0.523464	0.968756
GPR183	FCER1G	0.117643	0.287702	0.0292566	0.1145	0.0735069	0.125854	0.27496	0.266669	0.676596	0.682717	0.897674	0.933528		1
MARCH1	PARP9	0.119479	0.289326	0.142106	0.237853	0.248911	0.250442	0.568369	0.229497	0.865905	0.589962	0.938087	0.951212
ELK4	SLAIN1	0.12501	0.299782	0.159875	0.366364	0.139105	0.835184	0.307565	0.448941	0.217342	0.783069	0.75972	0.870264
TNFRSF12A	ETS1	0.126757	0.301049	0.163225	0.115841	0.31163	0.26776	0.236231	0.691381	0.557336	0.348839	0.249227	0.877214
HPS6	SLC39A10	0.129302	0.304168	0.0543356	0.102268	0.173353	0.773741	0.290876	0.368686	0.580217	0.690881	0.859846	0.914407
PPA2	ADAR	0.134189	0.310538	0.074145	0.492308	0.366105	0.191912	0.127232	0.237534	0.222891	0.9386	0.907833	0.81683
TNF	TYMP	0.134572	0.310538	0.113739	0.0824358	0.235577	0.806167	0.376704	0.698005	0.856009	0.289673	0.457816	0.964933
AGPAT4	MX2	0.135782	0.310538	0.0493563	0.062413	0.0950951	0.125325	0.10577	0.271193	0.281372	0.325728	0.205235	0.807624		1
CADM4	PMS1	0.138345	0.313498	0.217967	0.461897	0.614321	0.320225	0.117436	0.878094	0.29024	0.946434	0.465646	0.77081
MIEF1	ZNF550	0.141518	0.317772	0.03333	0.231071	0.182213	0.801864	0.033671	0.290756	0.139707	0.815581	0.20855	0.71891		2
HPS6	ZMYND11	0.143565	0.319466	0.109416	0.184219	0.152261	0.274256	0.293779	0.348168	0.36002	0.690392	0.370042	0.868901
SPIDR	SP100	0.148709	0.322925	0.0403023	0.282883	0.730793	0.100409	0.0683708	0.774142	0.35944	0.932634	0.874169	0.842798		1
IL17C	ANKRD46	0.150225	0.322925	0.0839525	0.999866	0.801328	0.166653	0.236363	0.33977	0.459902	0.929349	0.934464	0.871746
TNFRSF12A	KLHL3	0.150296	0.322925	0.128042	0.0743723	0.235207	0.218182	0.220429	0.713083	0.511847	0.403258	0.229478	0.918691
APOBEC3G	PMS1	0.15125	0.322925	0.095972	0.16719	0.354599	0.769134	0.133798	0.609489	0.296849	0.787207	0.375795	0.836703
PTRH2	THEMIS	0.152496	0.322925	0.0686628	0.139766	0.230676	0.185048	0.150051	0.548656	0.257166	0.6998	0.325017	0.830016
GPR183	RHBDF2	0.152964	0.322925	0.0647442	0.158505	0.176472	0.801954	0.391184	0.5	0.716634	0.795557	0.90992	0.964756
TNFRSF12A	WWP1	0.157434	0.329544	0.152839	0.186943	0.355983	0.265195	0.132988	0.668364	0.251889	0.731573	0.276674	0.820526
RAB28	MX2	0.16319	0.338721	0.0685551	0.0777909	0.0547626	0.127978	0.283844	0.0585986	0.450444	0.279744	0.4132	0.890112
GPR183	PSME1	0.165412	0.339491	0.038938	0.108164	0.140706	0.796996	0.99999	0.5	0.753833	0.699124	0.90927	0.976384		1
GPR183	PAK1	0.166309	0.339491	0.442448	0.238069	0.0694801	0.929006	0.999999	0.386579	0.708481	0.463325	0.331858	0.946738
AGPAT4	MX1	0.168289	0.340716	0.056766	0.0788075	0.195245	0.14632	0.295062	0.260877	0.619891	0.295433	0.418351	0.912992
TNF	DDX58	0.170663	0.342713	0.101971	0.0367814	0.12773	0.13584	0.418067	0.363557	0.874741	0.146504	0.493708	0.944152		1
CCND1	ZNF550	0.174524	0.347641	0.10488	0.472716	0.763054	0.197279	0.182189	0.548847	0.369678	0.960353	0.891132	0.886374
CRK	LANCL1	0.17666	0.349081	0.180426	0.089266	0.0698654	0.83515	0.198796	0.57685	0.367458	0.392236	0.112929	0.807833
EREG	MX1	0.18251	0.357777	0.06996	0.0429508	0.136902	0.152889	0.334854	0.287961	0.864696	0.132258	0.459906	0.938668		1
GPR183	RBCK1	0.186713	0.358481	0.186402	0.225975	0.119791	0.883381	0.999998	0.434203	0.670286	0.654199	0.887194	0.957898
AGPAT4	SP110	0.186888	0.358481	0.0366989	0.0698228	0.139701	0.804042	0.102581	0.370501	0.275395	0.63793	0.364974	0.819765		1
TNFRSF12A	ZMYND11	0.189493	0.358481	0.0841374	0.122105	0.269304	0.193676	0.150052	0.394721	0.373965	0.699514	0.240986	0.843743
SLC1A4	ZNF550	0.191182	0.358481	0.140258	0.18501	0.140071	0.267361	0.319133	0.356357	0.343565	0.614813	0.463783	0.889184
NLRP3	MX2	0.192516	0.358481	0.129549	0.0585661	0.0873896	0.160654	0.331119	0.345962	0.822734	0.0841142	0.463996	0.89625
PPP2CB	PML	0.192879	0.358481	0.0690534	0.575794	0.663322	0.151747	0.209405	0.359925	0.456749	0.968213	0.942894	0.921665
PPA2	RHBDF2	0.195038	0.358481	0.107258	0.507187	0.680772	0.217171	0.26259	0.447291	0.529239	0.956374	0.932809	0.883864
CASKIN2	WWP1	0.19626	0.358481	0.274548	0.999974	0.750268	0.892633	0.334056	0.680575	0.299745	0.98893	0.885496	0.875187
TNFRSF12A	OXNAD1	0.197339	0.358481	0.109209	0.0563053	0.0975396	0.233461	0.141168	0.597445	0.300883	0.187519	0.231742	0.830834
PAG1	SLAIN1	0.197382	0.358481	0.104394	0.189515	0.215454	0.796208	0.204573	0.572822	0.305572	0.839066	0.870505	0.917568
PAG1	WWP1	0.203115	0.3662	0.123068	0.419147	0.448561	0.844112	0.18422	0.5	0.239791	0.899503	0.853535	0.876707
MUT	WWP1	0.205346	0.36754	0.298968	0.292758	0.0638059	0.8953	0.999999	0.324756	0.552001	0.494769	0.879041	0.906906
JAKMIP3	SLAIN1	0.209614	0.372479	0.374924	0.999938	0.419679	0.904467	0.999998	0.435365	0.463854	0.873691	0.876926	0.89927
CUTC	EIF2AK2	0.213766	0.375533	0.0838928	0.19911	0.53329	0.169323	0.196344	0.622526	0.485855	0.82111	0.765975	0.911688
KCNIP4	SLC39A10	0.214373	0.375533	0.201821	0.38686	0.203304	0.387283	0.560736	0.309462	0.627738	0.785966	0.924257	0.93305
CASKIN2	LANCL1	0.221298	0.383396	0.153248	0.999929	0.735828	0.859177	0.47247	0.691569	0.612465	0.969464	0.919951	0.949862
MARCH3	E2F5	0.221966	0.383396	0.164392	0.999954	0.78012	0.325692	0.22172	0.234302	0.160148	0.98289	0.855214	0.416074
AGPAT4	ZNFX1	0.224294	0.384726	0.0534981	0.241117	0.360719	0.142892	0.110955	0.332634	0.300894	0.745206	0.876233	0.822411
PDHX	SP100	0.231155	0.392919	0.0819766	0.522056	0.638271	0.158435	0.147273	0.571432	0.322607	0.966288	0.960619	0.869596
MOB2	LANCL1	0.232252	0.392919	0.151191	0.110886	0.154952	0.820231	0.0733105	0.600755	0.0878886	0.638089	0.148745	0.7245
IL23A	RHBDF2	0.234072	0.393305	0.0750876	0.13946	0.353711	0.161865	0.356091	0.695901	0.863682	0.46019	0.604272	0.965993
PRKAB1	ATP8B2	0.23606	0.393966	0.059907	0.359778	0.442799	0.140698	0.324675	0.232177	0.615067	0.806279	0.909259	0.908931
TNFRSF12A	THEMIS	0.2388	0.395862	0.10662	0.194916	0.323959	0.225937	0.21032	0.435284	0.374002	0.740531	0.439997	0.87611
FAM160B1	ZNF550	0.242439	0.395993	0.0761928	0.277172	0.256307	0.167731	0.361795	0.277845	0.759759	0.862818	0.929999	0.964592
GPR183	MOV10	0.242621	0.395993	0.0310989	0.106084	0.1299	0.787396	0.29318	0.434203	0.678461	0.660785	0.893932	0.923705		1
DUSP5	OASL	0.243688	0.395993	0.0836962	0.295423	0.657315	0.110915	0.200693	0.5	0.489795	0.879928	0.917978	0.893715
PTRH2	TXK	0.247115	0.398937	0.0978083	0.095258	0.161487	0.14889	0.0903188	0.623203	0.367773	0.303556	0.128828	0.325922
SC5D	CLK4	0.25181	0.403876	0.407499	0.122248	0.118097	0.882452	0.999998	0.700094	0.858584	0.201568	0.31452	0.91515
TNFRSF12A	TXK	0.256838	0.409283	0.112077	0.0929865	0.235644	0.231448	0.0639274	0.63539	0.24698	0.364296	0.19804	0.256759
HPS6	LEF1	0.260712	0.412793	0.272785	0.232319	0.225438	0.877481	0.328901	0.443875	0.371337	0.373603	0.33641	0.845281
PRKAB1	ZNF550	0.262715	0.413316	0.0766995	0.261399	0.286728	0.146076	0.38615	0.404705	0.779714	0.749605	0.929247	0.931189
C10orf2	WWP1	0.268238	0.417016	0.00663939	0.236946	0.285205	0.0409489	0.0617863	0.178865	0.164929	0.817521	0.526012	0.37493		2
AGPAT4	FPR1	0.268444	0.417016	0.0350815	0.433535	0.741801	0.0793878	0.017186	0.291618	0.0647282	0.866446	0.448734	0.106755		2
MOB2	SLAIN1	0.274805	0.42423	0.178428	0.16584	0.121418	0.825574	0.19248	0.54886	0.198827	0.637963	0.209215	0.799734
NLRP3	ZNFX1	0.286157	0.436715	0.0621595	0.0616803	0.130764	0.143788	0.370973	0.5	0.856438	0.282363	0.464114	0.948953
CASKIN2	ACTL6A	0.287476	0.436715	0.101645	0.999962	0.912475	0.244229	0.110756	0.429738	0.209006	0.990053	0.887599	0.785683
PTRH2	SLAIN1	0.288196	0.436715	0.143392	0.156181	0.166264	0.829521	0.227752	0.633051	0.343166	0.643353	0.307188	0.849051
MFAP3	ZMYND11	0.304292	0.455067	0.0849538	0.0946303	0.297131	0.816398	0.163979	0.675584	0.38885	0.634037	0.211345	0.850551
EREG	MX2	0.304984	0.455067	0.0648148	0.0224164	0.116121	0.121015	0.161245	0.267644	0.407715	0.10592	0.278579	0.861961		1
HPS6	LANCL1	0.307112	0.455067	0.113465	0.149992	0.16406	0.830507	0.159489	0.435324	0.237388	0.681456	0.285344	0.813546
PPA2	TRIM21	0.308529	0.455067	0.146921	0.361814	0.356392	0.262971	0.145836	0.569048	0.269546	0.84073	0.871758	0.796643
MUT	LANCL1	0.309519	0.455067	0.0973183	0.0934422	0.0751539	0.81626	0.273451	0.380949	0.305792	0.484326	0.28051	0.864677
PTRH2	LANCL1	0.316957	0.463245	0.0301084	0.0656563	0.299324	0.76103	0.0443341	0.676456	0.27568	0.592705	0.165478	0.791647		2
MUT	SLAIN1	0.321401	0.466301	0.212955	0.170875	0.0691804	0.845828	0.999995	0.406953	0.575603	0.484323	0.865884	0.902055
GNA11	ZMYND11	0.322823	0.466301	0.132641	0.262628	0.129062	0.267766	0.379252	0.295195	0.508384	0.619566	0.893499	0.896107
PTRH2	RPL22	0.332872	0.475443	0.536998	0.215333	0.220525	0.917083	0.414111	0.719392	0.343414	0.212198	0.0811108	0.362995
TNFRSF12A	ZNF550	0.333003	0.475443	0.0947947	0.0683464	0.25262	0.173997	0.125013	0.645308	0.453232	0.432926	0.243529	0.837481
KCNIP4	ANKRD46	0.342786	0.486598	0.321776	0.999448	0.560233	0.526512	0.37116	0.332678	0.195777	0.912581	0.920029	0.404289
TNFRSF12A	ATF7IP2	0.347399	0.490329	0.195304	0.153693	0.287649	0.230452	0.214546	0.829149	0.487325	0.691262	0.367102	0.864807
MARCH3	OSBPL10	0.350566	0.491988	0.135169	0.406609	0.583706	0.19749	0.156061	0.37521	0.182569	0.793546	0.744641	0.788951
AGPAT4	PML	0.35288	0.492437	0.0727336	0.133859	0.472077	0.134342	0.0486285	0.651927	0.419004	0.715993	0.283056	0.770385		1
HPS6	ZNF550	0.363496	0.504401	0.0849484	0.094682	0.16556	0.186738	0.194077	0.342722	0.510589	0.600859	0.359082	0.867876
PPP1R8	LANCL1	0.385087	0.528064	0.207776	0.0671233	0.133405	0.837689	0.299546	0.649041	0.401994	0.402027	0.202249	0.86384
TNFRSF12A	ATP8B2	0.385693	0.528064	0.0840992	0.194202	0.33617	0.160937	0.161462	0.33219	0.419898	0.742009	0.439146	0.846903
AGPAT4	MYD88	0.388873	0.528064	0.0459127	0.317917	0.441779	0.147143	0.109235	0.336848	0.231201	0.800763	0.49134	0.363579		1
PTRH2	WWP1	0.3891	0.528064	0.069965	0.0801687	0.170763	0.796331	0.0722425	0.630254	0.287206	0.553635	0.165821	0.78656
AGPAT4	SP100	0.393051	0.530512	0.0395375	0.306948	0.393507	0.83105	0.0379317	0.326147	0.161882	0.836836	0.311926	0.742269		2
AGPAT4	PRKCD	0.401855	0.539446	0.0959214	0.207227	0.152819	0.839063	0.0675252	0.348266	0.153021	0.571584	0.239865	0.172498
GNA11	SLAIN1	0.41383	0.552519	0.424351	0.998223	0.245834	0.903157	0.999999	0.319511	0.609995	0.710295	0.896736	0.927655
DUSP16	ZMYND11	0.418	0.553559	0.0979172	0.23261	0.292346	0.16008	0.349758	0.309494	0.725479	0.734772	0.674729	0.906179
CASKIN2	ZNF550	0.419091	0.553559	0.152017	0.5	0.719439	0.840842	0.248321	0.694771	0.487564	0.933442	0.870893	0.890881
AGPAT4	S100A11	0.423729	0.556708	0.167099	0.269774	0.22554	0.242604	0.291641	0.203119	0.278496	0.387124	0.318936	0.433757
SLC22A15	EIF2AK2	0.429149	0.560845	0.0668649	0.415209	0.829416	0.0829648	0.14128	0.687163	0.539908	0.947217	0.92368	0.868793
APOBEC3G	NIF3L1	0.433567	0.563637	0.254933	0.454178	0.587242	0.384317	0.410405	0.611675	0.799585	0.816252	0.895873	0.894958
CENPF	PMS1	0.438871	0.564988	0.11328	0.515934	0.796691	0.194911	0.0548903	0.64505	0.108387	0.918685	0.735107	0.722373
CASKIN2	ANKRD46	0.439181	0.564988	0.262305	0.999962	0.774736	0.883852	0.234214	0.5	0.306502	0.938075	0.879703	0.812673
CECR6	NUP37	0.442903	0.56585	0.145371	0.338958	0.682803	0.206065	0.0368528	0.608965	0.131737	0.805653	0.304286	0.0857823		1
HPS6	TXK	0.444689	0.56585	0.11734	0.106197	0.163578	0.199456	0.148993	0.262111	0.355155	0.272808	0.356883	0.403734
GPR183	NDUFA1	0.447196	0.56585	0.194275	0.141349	0.130426	0.877862	0.999998	0.548734	0.837976	0.48446	0.870489	0.918067
LRRFIP2	DENND3	0.449705	0.56585	0.951079	0.999929	0.973274	0.884327	0.263606	0.808544	0.733688	0.910525	0.912071	0.283858
SC5D	CCNT2	0.451305	0.56585	0.411319	0.123439	0.129438	0.883237	0.446527	0.77293	0.780625	0.235503	0.143339	0.881371
EML4	LANCL1	0.4595	0.573214	0.0790437	0.208868	0.570197	0.0962886	0.148532	0.664683	0.459393	0.708278	0.892006	0.857208
PTRH2	SLC7A6	0.46933	0.578673	0.190685	0.0604381	0.432214	0.171908	0.106114	0.829141	0.341821	0.432743	0.117834	0.334858
AGPAT4	TNS3	0.47034	0.578673	0.161811	0.36252	0.313662	0.252789	0.125557	0.289007	0.193396	0.743399	0.27975	0.191594
PTRH2	ATP8B2	0.47172	0.578673	0.0386108	0.083959	0.319621	0.0795788	0.0860908	0.5	0.387403	0.70886	0.218666	0.828617		1
TNFRSF12A	ANKRD46	0.473579	0.578673	0.159214	0.240067	0.470518	0.204861	0.111949	0.324201	0.385726	0.734583	0.299234	0.774028
PRKAB1	ETS1	0.475589	0.578673	0.125966	0.156688	0.267093	0.219163	0.415458	0.368356	0.718923	0.365739	0.577162	0.928074
HPS6	CLYBL	0.490057	0.593353	0.16884	0.21912	0.301034	0.259005	0.309587	0.17463	0.441556	0.39032	0.425213	0.858541
EML4	ANKRD46	0.499544	0.5999	0.09503	0.428104	0.575734	0.159566	0.0913624	0.267592	0.169195	0.831687	0.879692	0.213061
AGPAT4	TRIM21	0.500321	0.5999	0.129077	0.0980574	0.192829	0.192883	0.160209	0.303453	0.314999	0.391778	0.251242	0.382535
EML4	PTBP2	0.504262	0.601704	0.637671	0.99944	0.211429	0.956776	1	0.283298	0.183318	0.61998	0.40412	0.836569
PI3	LTF	0.535045	0.633016	0.0626655	0.183008	0.622746	0.047844	0.0731166	0.415495	0.24659	0.608686	0.373081	0.222526		1
CRK	PREPL	0.535629	0.633016	0.152909	0.408668	0.608731	0.254311	0.129884	0.362034	0.36765	0.843823	0.732704	0.780881
NLRP3	MOV10	0.538791	0.633721	0.644348	0.305708	0.107247	0.946495	1	0.348364	0.686603	0.213726	0.50411	0.905876
PPP1R8	WWP1	0.544324	0.637195	0.5	0.32872	0.244806	0.917114	0.999999	0.621871	0.467473	0.646661	0.364383	0.883489
GNA11	LANCL1	0.571342	0.665667	0.282241	0.49138	0.382365	0.881855	0.473501	0.293855	0.510567	0.708336	0.899896	0.88489
DUSP16	AXIN2	0.580478	0.672822	0.214027	0.21466	0.322944	0.826505	0.308053	0.626039	0.487502	0.686081	0.40402	0.890254
AGPAT4	DENND3	0.58293	0.672822	0.180003	0.999882	0.652655	0.270599	0.176323	0.376825	0.209673	0.815551	0.561085	0.306874
LRRFIP2	ADAR	0.596158	0.684888	0.154882	0.179365	0.42133	0.169836	0.0308299	0.77568	0.229763	0.64622	0.243733	0.138401		1
AGPAT4	TLR2	0.608323	0.695629	0.079177	0.339165	0.709279	0.11863	0.025228	0.573139	0.208645	0.837139	0.252858	0.100819		1
UBE2O	THEMIS	0.615166	0.700212	0.170266	0.321918	0.333097	0.29094	0.409993	0.412972	0.511597	0.750058	0.904223	0.904625
AGPAT4	RBCK1	0.639019	0.724026	0.200436	0.386353	0.274011	0.892616	0.362031	0.31577	0.35058	0.725984	0.421177	0.834584
GNA11	ZNF550	0.644904	0.727358	0.227675	0.386191	0.242235	0.844755	0.351579	0.244633	0.48951	0.793592	0.886589	0.861827
AGPAT4	RHBDF2	0.674941	0.757774	0.123563	0.24972	0.391185	0.828478	0.104595	0.324807	0.297434	0.749492	0.285772	0.777838
TMEM180	MX2	0.681311	0.761466	0.336573	0.251824	0.377449	0.354762	0.585584	0.42247	0.866491	0.353064	0.590615	0.926945
KCNIP4	LANCL1	0.68682	0.762926	0.190461	0.341085	0.420422	0.845596	0.228321	0.574013	0.294407	0.776406	0.867107	0.818008
TNPO1	LANCL1	0.688795	0.762926	0.141629	0.304202	0.377462	0.83129	0.207763	0.577414	0.231547	0.76895	0.44463	0.870083
HPS6	MAN1C1	0.723545	0.791385	0.222167	0.419783	0.458373	0.388438	0.45431	0.290926	0.513245	0.802047	0.773658	0.898377
SLC1A4	ATF7IP2	0.725891	0.791385	0.226147	0.224313	0.349609	0.287942	0.40852	0.789828	0.687935	0.717016	0.573939	0.923646
NLRP3	MYD88	0.728487	0.791385	0.5	0.174202	0.154573	0.904273	1	0.724239	0.899268	0.11267	0.522319	0.937957
DUSP16	SLC16A10	0.729697	0.791385	0.122845	0.254548	0.377531	0.176075	0.362523	0.549018	0.697845	0.644425	0.918224	0.908758
DUSP16	WWP1	0.730509	0.791385	0.36762	0.552343	0.357189	0.888292	0.539729	0.450169	0.608004	0.725484	0.906117	0.889927
HPS6	SLC7A6	0.779699	0.840985	0.216026	0.200921	0.251343	0.31101	0.236725	0.549142	0.259158	0.333127	0.311974	0.412244
APOBEC3G	ACTL6A	0.792542	0.851121	0.290788	0.999896	0.565119	0.872239	0.386411	0.564676	0.43365	0.870501	0.914853	0.866932
DUSP16	LANCL1	0.796729	0.851913	0.172148	0.367315	0.309273	0.270876	0.238915	0.361935	0.490062	0.678957	0.886078	0.84187
APLF	DENND3	0.803739	0.855705	0.251627	0.406896	0.69951	0.251826	0.154844	0.597195	0.244163	0.807586	0.463158	0.226065
MLLT4	LANCL1	0.840873	0.891398	0.267517	0.99766	0.721034	0.826992	0.225283	0.647205	0.237423	0.860671	0.899365	0.81228
LRRFIP2	RHBDF2	0.857261	0.904887	0.947529	0.998354	0.76943	0.889685	0.292931	0.857659	0.336706	0.88317	0.508186	0.807243
UBE2O	PLEKHA1	0.873119	0.917703	0.354879	0.484705	0.486414	0.386529	0.44413	0.250149	0.39702	0.522939	0.867379	0.462302
DUSP16	LEF1	0.878561	0.919511	0.289787	0.263948	0.329753	0.383323	0.393136	0.385133	0.66652	0.365319	0.358041	0.868011
PPP1R16B	WWP1	0.892791	0.930462	0.331103	0.999933	0.732277	0.401166	0.440916	0.420591	0.513497	0.845484	0.919679	0.870548
UBE2O	LANCL1	0.904044	0.936581	0.352589	0.998133	0.494009	0.874981	0.476628	0.422609	0.467735	0.700203	0.902154	0.877549
UBE2O	CD247	0.908168	0.936581	0.662695	0.999964	0.363384	0.941178	0.373205	0.571541	0.19131	0.717534	0.222216	0.13065
PPP1R16B	SLAIN1	0.910039	0.936581	0.278907	0.52995	0.708975	0.350445	0.379804	0.549208	0.776749	0.825015	0.906511	0.862772
DUSP16	CBLB	0.923613	0.942752	0.249981	0.283352	0.294806	0.30808	0.19111	0.327456	0.459395	0.569595	0.25632	0.243853
PPP1R16B	LANCL1	0.923668	0.942752	0.405511	0.58407	0.698647	0.386893	0.331932	0.735911	0.513294	0.810848	0.904998	0.84129
TBXAS1	PAK1	0.927569	0.942838	0.977266	0.382827	0.433967	0.943077	0.999999	0.603983	0.332371	0.305799	0.239772	0.381873
NLRP3	DRAM1	0.935369	0.946869	0.17326	0.458353	0.715124	0.171806	0.474386	0.348624	0.873465	0.797801	0.939502	0.921517
NLRP3	DENND3	0.94994	0.955929	0.975656	0.415208	0.303478	0.936545	1	0.722882	0.839459	0.262076	0.555604	0.893679
UBE2O	CBLB	0.952059	0.955929	0.594998	0.999953	0.402126	0.932083	0.564657	0.288978	0.379641	0.525899	0.375382	0.435208
UBE2O	PRKCQ	0.9672	0.9672	0.520394	0.999937	0.423346	0.917538	0.999999	0.5	0.437634	0.734262	0.473404	0.861154

## Sheet: SupplementaryTable_09
Supplementary Table 9: Area under the receiver operating characteristic curves (ROC AUC) for discriminating protected from non-protected recipients of RRR and alternative regimen RTS,S vaccinations using MX2/GPR183 fold-changes measured at alternative time points. Shown are ROC AUCs for time points that were assessed in more than one independent study. ROC AUC values in bold indicate moderate dis…
RTS,S regimen	STUDY	ARM	1 day after 1st vaccination (D1)	1 day after 2nd vaccination (D29)	Day of 3rd vaccination (D56)	1 day after 3rd vaccination (D57)	3 days after 3rd vaccination (D59)	Day of CHMI (or closest pre-challenge time point)	1 day after CHMI	5 days after CHMI
RRR	Study 1	RRR			0.62	0.69	0.75	0.649351	0.66	0.53
	Study 2 (microarray)		0.6125	0.691358	0.71	0.79		0.585859	0.46	0.76
	Study 2 (RNA-Seq)		0.681818	0.83	0.76	0.85		0.472727	0.54	0.83
	Study 3				0.58	0.7	0.72	0.633333
	Study 4		0.45	0.613636		0.74
	Study 5		0.7	1		1		0.875
Alternative	Study 1	RRR_AS02A			0.34	0.32	0.34	0.542857	0.53	0.55
	Study 2 (microarray)	ARR	0.689394	0.584615	0.68	0.74		0.482517	0.6	0.82
	Study 2 (RNA-Seq)	ARR	0.623077	0.585714	0.68	0.74		0.261538	0.54	0.75
	Study 3	RRr			0.68	0.76	0.65	0.615385
	Study 5	G2	0.375	0		1		0.625
	Study 5	G3	0.6	0.933333		0.75		0.8
	Study 5	G4	0.133333	0.466667		0		0.2
